# Supplementary material for: Data-driven exploration of electronic nose technology to differentiate bacteria in blood cultures under biofilm-promoting conditions
Source: Sci Rep. 2026 Jul 10;16:21641. doi: 10.1038/s41598-026-62071-8 (PMC13354572; doi:10.1038/s41598-026-62071-8)
Supplement: Supplementary file 1 — Supplementary Material 1 [file 41598_2026_62071_MOESM1_ESM.zip]

Archive with 5 entries (5 files):
- Supplementary Figures.pdf
- Supplementary File 2.html
- Supplementary Notes.pdf
- Supplementary Tables.pdf
- extracted_features.txt
