# Supplementary material for: Data-driven exploration of electronic nose technology to differentiate bacteria in blood cultures under biofilm-promoting conditions
Source: Sci Rep. 2026 Jul 10;16:21641. doi: 10.1038/s41598-026-62071-8 (PMC13354572; doi:10.1038/s41598-026-62071-8)
Supplement: Supplementary file 1 — Supplementary Material 1 [file 41598_2026_62071_MOESM1_ESM.zip › extracted_features.txt]

mean_R1[Ohm],mean_R2[Ohm],mean_R3[Ohm],mean_R4[Ohm],mean_R5[Ohm],mean_R6[Ohm],mean_R7[Ohm],mean_R8[Ohm],mean_R9[Ohm],mean_R10[Ohm],mean_R11[Ohm],mean_R12[Ohm],mean_R13[Ohm],mean_R14[Ohm],mean_R15[Ohm],mean_R16[Ohm],mean_R17[Ohm],mean_R18[Ohm],mean_R19[Ohm],mean_R20[Ohm],mean_R21[Ohm],mean_R22[Ohm],mean_R23[Ohm],mean_R24[Ohm],mean_R25[Ohm],mean_R26[Ohm],mean_R27[Ohm],mean_R28[Ohm],mean_R29[Ohm],mean_R30[Ohm],mean_R31[Ohm],mean_R32[Ohm],mean_R33[Ohm],mean_R34[Ohm],mean_R35[Ohm],mean_R36[Ohm],mean_R37[Ohm],mean_R38[Ohm],mean_R39[Ohm],mean_R40[Ohm],mean_R41[Ohm],mean_R42[Ohm],mean_R43[Ohm],mean_R44[Ohm],mean_R45[Ohm],mean_R46[Ohm],mean_R47[Ohm],mean_R48[Ohm],mean_R49[Ohm],mean_R50[Ohm],mean_R51[Ohm],mean_R52[Ohm],mean_R53[Ohm],mean_R54[Ohm],mean_R55[Ohm],mean_R56[Ohm],mean_R57[Ohm],mean_R58[Ohm],mean_R59[Ohm],mean_R60[Ohm],mean_R61[Ohm],mean_R62[Ohm],mean_T01[degC],mean_H01[%rh],log_diff_R1,log_diff_R2,log_diff_R3,log_diff_R4,log_diff_R5,log_diff_R6,log_diff_R7,log_diff_R8,log_diff_R9,log_diff_R10,log_diff_R11,log_diff_R12,log_diff_R13,log_diff_R14,log_diff_R15,log_diff_R16,log_diff_R17,log_diff_R18,log_diff_R19,log_diff_R20,log_diff_R21,log_diff_R22,log_diff_R23,log_diff_R24,log_diff_R25,log_diff_R26,log_diff_R27,log_diff_R28,log_diff_R29,log_diff_R30,log_diff_R31,log_diff_R32,log_diff_R33,log_diff_R34,log_diff_R35,log_diff_R36,log_diff_R37,log_diff_R38,log_diff_R39,log_diff_R40,log_diff_R41,log_diff_R42,log_diff_R43,log_diff_R44,log_diff_R45,log_diff_R46,log_diff_R47,log_diff_R48,log_diff_R49,log_diff_R50,log_diff_R51,log_diff_R52,log_diff_R53,log_diff_R54,log_diff_R55,log_diff_R56,log_diff_R57,log_diff_R58,log_diff_R59,log_diff_R60,log_diff_R61,log_diff_R62,log_diff_T01,log_diff_H01,diff_R1,diff_R2,diff_R3,diff_R4,diff_R5,diff_R6,diff_R7,diff_R8,diff_R9,diff_R10,diff_R11,diff_R12,diff_R13,diff_R14,diff_R15,diff_R16,diff_R17,diff_R18,diff_R19,diff_R20,diff_R21,diff_R22,diff_R23,diff_R24,diff_R25,diff_R26,diff_R27,diff_R28,diff_R29,diff_R30,diff_R31,diff_R32,diff_R33,diff_R34,diff_R35,diff_R36,diff_R37,diff_R38,diff_R39,diff_R40,diff_R41,diff_R42,diff_R43,diff_R44,diff_R45,diff_R46,diff_R47,diff_R48,diff_R49,diff_R50,diff_R51,diff_R52,diff_R53,diff_R54,diff_R55,diff_R56,diff_R57,diff_R58,diff_R59,diff_R60,diff_R61,diff_R62,diff_T01,diff_H01,plateau_derivative_R1,plateau_derivative_R2,plateau_derivative_R3,plateau_derivative_R4,plateau_derivative_R5,plateau_derivative_R6,plateau_derivative_R7,plateau_derivative_R8,plateau_derivative_R9,plateau_derivative_R10,plateau_derivative_R11,plateau_derivative_R12,plateau_derivative_R13,plateau_derivative_R14,plateau_derivative_R15,plateau_derivative_R16,plateau_derivative_R17,plateau_derivative_R18,plateau_derivative_R19,plateau_derivative_R20,plateau_derivative_R21,plateau_derivative_R22,plateau_derivative_R23,plateau_derivative_R24,plateau_derivative_R25,plateau_derivative_R26,plateau_derivative_R27,plateau_derivative_R28,plateau_derivative_R29,plateau_derivative_R30,plateau_derivative_R31,plateau_derivative_R32,plateau_derivative_R33,plateau_derivative_R34,plateau_derivative_R35,plateau_derivative_R36,plateau_derivative_R37,plateau_derivative_R38,plateau_derivative_R39,plateau_derivative_R40,plateau_derivative_R41,plateau_derivative_R42,plateau_derivative_R43,plateau_derivative_R44,plateau_derivative_R45,plateau_derivative_R46,plateau_derivative_R47,plateau_derivative_R48,plateau_derivative_R49,plateau_derivative_R50,plateau_derivative_R51,plateau_derivative_R52,plateau_derivative_R53,plateau_derivative_R54,plateau_derivative_R55,plateau_derivative_R56,plateau_derivative_R57,plateau_derivative_R58,plateau_derivative_R59,plateau_derivative_R60,plateau_derivative_R61,plateau_derivative_R62,frac_diff_R1,frac_diff_R2,frac_diff_R3,frac_diff_R4,frac_diff_R5,frac_diff_R6,frac_diff_R7,frac_diff_R8,frac_diff_R9,frac_diff_R10,frac_diff_R11,frac_diff_R12,frac_diff_R13,frac_diff_R14,frac_diff_R15,frac_diff_R16,frac_diff_R17,frac_diff_R18,frac_diff_R19,frac_diff_R20,frac_diff_R21,frac_diff_R22,frac_diff_R23,frac_diff_R24,frac_diff_R25,frac_diff_R26,frac_diff_R27,frac_diff_R28,frac_diff_R29,frac_diff_R30,frac_diff_R31,frac_diff_R32,frac_diff_R33,frac_diff_R34,frac_diff_R35,frac_diff_R36,frac_diff_R37,frac_diff_R38,frac_diff_R39,frac_diff_R40,frac_diff_R41,frac_diff_R42,frac_diff_R43,frac_diff_R44,frac_diff_R45,frac_diff_R46,frac_diff_R47,frac_diff_R48,frac_diff_R49,frac_diff_R50,frac_diff_R51,frac_diff_R52,frac_diff_R53,frac_diff_R54,frac_diff_R55,frac_diff_R56,frac_diff_R57,frac_diff_R58,frac_diff_R59,frac_diff_R60,frac_diff_R61,frac_diff_R62,frac_diff_T01,frac_diff_H01,rel_diff_R1,rel_diff_R2,rel_diff_R3,rel_diff_R4,rel_diff_R5,rel_diff_R6,rel_diff_R7,rel_diff_R8,rel_diff_R9,rel_diff_R10,rel_diff_R11,rel_diff_R12,rel_diff_R13,rel_diff_R14,rel_diff_R15,rel_diff_R16,rel_diff_R17,rel_diff_R18,rel_diff_R19,rel_diff_R20,rel_diff_R21,rel_diff_R22,rel_diff_R23,rel_diff_R24,rel_diff_R25,rel_diff_R26,rel_diff_R27,rel_diff_R28,rel_diff_R29,rel_diff_R30,rel_diff_R31,rel_diff_R32,rel_diff_R33,rel_diff_R34,rel_diff_R35,rel_diff_R36,rel_diff_R37,rel_diff_R38,rel_diff_R39,rel_diff_R40,rel_diff_R41,rel_diff_R42,rel_diff_R43,rel_diff_R44,rel_diff_R45,rel_diff_R46,rel_diff_R47,rel_diff_R48,rel_diff_R49,rel_diff_R50,rel_diff_R51,rel_diff_R52,rel_diff_R53,rel_diff_R54,rel_diff_R55,rel_diff_R56,rel_diff_R57,rel_diff_R58,rel_diff_R59,rel_diff_R60,rel_diff_R61,rel_diff_R62,rel_diff_T01,rel_diff_H01,rec_lvl_R1,rec_lvl_R2,rec_lvl_R3,rec_lvl_R4,rec_lvl_R5,rec_lvl_R6,rec_lvl_R7,rec_lvl_R8,rec_lvl_R9,rec_lvl_R10,rec_lvl_R11,rec_lvl_R12,rec_lvl_R13,rec_lvl_R14,rec_lvl_R15,rec_lvl_R16,rec_lvl_R17,rec_lvl_R18,rec_lvl_R19,rec_lvl_R20,rec_lvl_R21,rec_lvl_R22,rec_lvl_R23,rec_lvl_R24,rec_lvl_R25,rec_lvl_R26,rec_lvl_R27,rec_lvl_R28,rec_lvl_R29,rec_lvl_R30,rec_lvl_R31,rec_lvl_R32,rec_lvl_R33,rec_lvl_R34,rec_lvl_R35,rec_lvl_R36,rec_lvl_R37,rec_lvl_R38,rec_lvl_R39,rec_lvl_R40,rec_lvl_R41,rec_lvl_R42,rec_lvl_R43,rec_lvl_R44,rec_lvl_R45,rec_lvl_R46,rec_lvl_R47,rec_lvl_R48,rec_lvl_R49,rec_lvl_R50,rec_lvl_R51,rec_lvl_R52,rec_lvl_R53,rec_lvl_R54,rec_lvl_R55,rec_lvl_R56,rec_lvl_R57,rec_lvl_R58,rec_lvl_R59,rec_lvl_R60,rec_lvl_R61,rec_lvl_R62,sample_startslope_R1,sample_startslope_R2,sample_startslope_R3,sample_startslope_R4,sample_startslope_R5,sample_startslope_R6,sample_startslope_R7,sample_startslope_R8,sample_startslope_R9,sample_startslope_R10,sample_startslope_R11,sample_startslope_R12,sample_startslope_R13,sample_startslope_R14,sample_startslope_R15,sample_startslope_R16,sample_startslope_R17,sample_startslope_R18,sample_startslope_R19,sample_startslope_R20,sample_startslope_R21,sample_startslope_R22,sample_startslope_R23,sample_startslope_R24,sample_startslope_R25,sample_startslope_R26,sample_startslope_R27,sample_startslope_R28,sample_startslope_R29,sample_startslope_R30,sample_startslope_R31,sample_startslope_R32,sample_startslope_R33,sample_startslope_R34,sample_startslope_R35,sample_startslope_R36,sample_startslope_R37,sample_startslope_R38,sample_startslope_R39,sample_startslope_R40,sample_startslope_R41,sample_startslope_R42,sample_startslope_R43,sample_startslope_R44,sample_startslope_R45,sample_startslope_R46,sample_startslope_R47,sample_startslope_R48,sample_startslope_R49,sample_startslope_R50,sample_startslope_R51,sample_startslope_R52,sample_startslope_R53,sample_startslope_R54,sample_startslope_R55,sample_startslope_R56,sample_startslope_R57,sample_startslope_R58,sample_startslope_R59,sample_startslope_R60,sample_startslope_R61,sample_startslope_R62,sample_endslope_R1,sample_endslope_R2,sample_endslope_R3,sample_endslope_R4,sample_endslope_R5,sample_endslope_R6,sample_endslope_R7,sample_endslope_R8,sample_endslope_R9,sample_endslope_R10,sample_endslope_R11,sample_endslope_R12,sample_endslope_R13,sample_endslope_R14,sample_endslope_R15,sample_endslope_R16,sample_endslope_R17,sample_endslope_R18,sample_endslope_R19,sample_endslope_R20,sample_endslope_R21,sample_endslope_R22,sample_endslope_R23,sample_endslope_R24,sample_endslope_R25,sample_endslope_R26,sample_endslope_R27,sample_endslope_R28,sample_endslope_R29,sample_endslope_R30,sample_endslope_R31,sample_endslope_R32,sample_endslope_R33,sample_endslope_R34,sample_endslope_R35,sample_endslope_R36,sample_endslope_R37,sample_endslope_R38,sample_endslope_R39,sample_endslope_R40,sample_endslope_R41,sample_endslope_R42,sample_endslope_R43,sample_endslope_R44,sample_endslope_R45,sample_endslope_R46,sample_endslope_R47,sample_endslope_R48,sample_endslope_R49,sample_endslope_R50,sample_endslope_R51,sample_endslope_R52,sample_endslope_R53,sample_endslope_R54,sample_endslope_R55,sample_endslope_R56,sample_endslope_R57,sample_endslope_R58,sample_endslope_R59,sample_endslope_R60,sample_endslope_R61,sample_endslope_R62,recov_slope_R1,recov_slope_R2,recov_slope_R3,recov_slope_R4,recov_slope_R5,recov_slope_R6,recov_slope_R7,recov_slope_R8,recov_slope_R9,recov_slope_R10,recov_slope_R11,recov_slope_R12,recov_slope_R13,recov_slope_R14,recov_slope_R15,recov_slope_R16,recov_slope_R17,recov_slope_R18,recov_slope_R19,recov_slope_R20,recov_slope_R21,recov_slope_R22,recov_slope_R23,recov_slope_R24,recov_slope_R25,recov_slope_R26,recov_slope_R27,recov_slope_R28,recov_slope_R29,recov_slope_R30,recov_slope_R31,recov_slope_R32,recov_slope_R33,recov_slope_R34,recov_slope_R35,recov_slope_R36,recov_slope_R37,recov_slope_R38,recov_slope_R39,recov_slope_R40,recov_slope_R41,recov_slope_R42,recov_slope_R43,recov_slope_R44,recov_slope_R45,recov_slope_R46,recov_slope_R47,recov_slope_R48,recov_slope_R49,recov_slope_R50,recov_slope_R51,recov_slope_R52,recov_slope_R53,recov_slope_R54,recov_slope_R55,recov_slope_R56,recov_slope_R57,recov_slope_R58,recov_slope_R59,recov_slope_R60,recov_slope_R61,recov_slope_R62,response_slope_R1,response_slope_R2,response_slope_R3,response_slope_R4,response_slope_R5,response_slope_R6,response_slope_R7,response_slope_R8,response_slope_R9,response_slope_R10,response_slope_R11,response_slope_R12,response_slope_R13,response_slope_R14,response_slope_R15,response_slope_R16,response_slope_R17,response_slope_R18,response_slope_R19,response_slope_R20,response_slope_R21,response_slope_R22,response_slope_R23,response_slope_R24,response_slope_R25,response_slope_R26,response_slope_R27,response_slope_R28,response_slope_R29,response_slope_R30,response_slope_R31,response_slope_R32,response_slope_R33,response_slope_R34,response_slope_R35,response_slope_R36,response_slope_R37,response_slope_R38,response_slope_R39,response_slope_R40,response_slope_R41,response_slope_R42,response_slope_R43,response_slope_R44,response_slope_R45,response_slope_R46,response_slope_R47,response_slope_R48,response_slope_R49,response_slope_R50,response_slope_R51,response_slope_R52,response_slope_R53,response_slope_R54,response_slope_R55,response_slope_R56,response_slope_R57,response_slope_R58,response_slope_R59,response_slope_R60,response_slope_R61,response_slope_R62,response_slope_T01,response_slope_H01,final_response_R1,final_response_R2,final_response_R3,final_response_R4,final_response_R5,final_response_R6,final_response_R7,final_response_R8,final_response_R9,final_response_R10,final_response_R11,final_response_R12,final_response_R13,final_response_R14,final_response_R15,final_response_R16,final_response_R17,final_response_R18,final_response_R19,final_response_R20,final_response_R21,final_response_R22,final_response_R23,final_response_R24,final_response_R25,final_response_R26,final_response_R27,final_response_R28,final_response_R29,final_response_R30,final_response_R31,final_response_R32,final_response_R33,final_response_R34,final_response_R35,final_response_R36,final_response_R37,final_response_R38,final_response_R39,final_response_R40,final_response_R41,final_response_R42,final_response_R43,final_response_R44,final_response_R45,final_response_R46,final_response_R47,final_response_R48,final_response_R49,final_response_R50,final_response_R51,final_response_R52,final_response_R53,final_response_R54,final_response_R55,final_response_R56,final_response_R57,final_response_R58,final_response_R59,final_response_R60,final_response_R61,final_response_R62,thirty_s_on_resp_R1,thirty_s_on_resp_R2,thirty_s_on_resp_R3,thirty_s_on_resp_R4,thirty_s_on_resp_R5,thirty_s_on_resp_R6,thirty_s_on_resp_R7,thirty_s_on_resp_R8,thirty_s_on_resp_R9,thirty_s_on_resp_R10,thirty_s_on_resp_R11,thirty_s_on_resp_R12,thirty_s_on_resp_R13,thirty_s_on_resp_R14,thirty_s_on_resp_R15,thirty_s_on_resp_R16,thirty_s_on_resp_R17,thirty_s_on_resp_R18,thirty_s_on_resp_R19,thirty_s_on_resp_R20,thirty_s_on_resp_R21,thirty_s_on_resp_R22,thirty_s_on_resp_R23,thirty_s_on_resp_R24,thirty_s_on_resp_R25,thirty_s_on_resp_R26,thirty_s_on_resp_R27,thirty_s_on_resp_R28,thirty_s_on_resp_R29,thirty_s_on_resp_R30,thirty_s_on_resp_R31,thirty_s_on_resp_R32,thirty_s_on_resp_R33,thirty_s_on_resp_R34,thirty_s_on_resp_R35,thirty_s_on_resp_R36,thirty_s_on_resp_R37,thirty_s_on_resp_R38,thirty_s_on_resp_R39,thirty_s_on_resp_R40,thirty_s_on_resp_R41,thirty_s_on_resp_R42,thirty_s_on_resp_R43,thirty_s_on_resp_R44,thirty_s_on_resp_R45,thirty_s_on_resp_R46,thirty_s_on_resp_R47,thirty_s_on_resp_R48,thirty_s_on_resp_R49,thirty_s_on_resp_R50,thirty_s_on_resp_R51,thirty_s_on_resp_R52,thirty_s_on_resp_R53,thirty_s_on_resp_R54,thirty_s_on_resp_R55,thirty_s_on_resp_R56,thirty_s_on_resp_R57,thirty_s_on_resp_R58,thirty_s_on_resp_R59,thirty_s_on_resp_R60,thirty_s_on_resp_R61,thirty_s_on_resp_R62,thirty_s_off_resp_R1,thirty_s_off_resp_R2,thirty_s_off_resp_R3,thirty_s_off_resp_R4,thirty_s_off_resp_R5,thirty_s_off_resp_R6,thirty_s_off_resp_R7,thirty_s_off_resp_R8,thirty_s_off_resp_R9,thirty_s_off_resp_R10,thirty_s_off_resp_R11,thirty_s_off_resp_R12,thirty_s_off_resp_R13,thirty_s_off_resp_R14,thirty_s_off_resp_R15,thirty_s_off_resp_R16,thirty_s_off_resp_R17,thirty_s_off_resp_R18,thirty_s_off_resp_R19,thirty_s_off_resp_R20,thirty_s_off_resp_R21,thirty_s_off_resp_R22,thirty_s_off_resp_R23,thirty_s_off_resp_R24,thirty_s_off_resp_R25,thirty_s_off_resp_R26,thirty_s_off_resp_R27,thirty_s_off_resp_R28,thirty_s_off_resp_R29,thirty_s_off_resp_R30,thirty_s_off_resp_R31,thirty_s_off_resp_R32,thirty_s_off_resp_R33,thirty_s_off_resp_R34,thirty_s_off_resp_R35,thirty_s_off_resp_R36,thirty_s_off_resp_R37,thirty_s_off_resp_R38,thirty_s_off_resp_R39,thirty_s_off_resp_R40,thirty_s_off_resp_R41,thirty_s_off_resp_R42,thirty_s_off_resp_R43,thirty_s_off_resp_R44,thirty_s_off_resp_R45,thirty_s_off_resp_R46,thirty_s_off_resp_R47,thirty_s_off_resp_R48,thirty_s_off_resp_R49,thirty_s_off_resp_R50,thirty_s_off_resp_R51,thirty_s_off_resp_R52,thirty_s_off_resp_R53,thirty_s_off_resp_R54,thirty_s_off_resp_R55,thirty_s_off_resp_R56,thirty_s_off_resp_R57,thirty_s_off_resp_R58,thirty_s_off_resp_R59,thirty_s_off_resp_R60,thirty_s_off_resp_R61,thirty_s_off_resp_R62,ninety_s_on_resp_R1,ninety_s_on_resp_R2,ninety_s_on_resp_R3,ninety_s_on_resp_R4,ninety_s_on_resp_R5,ninety_s_on_resp_R6,ninety_s_on_resp_R7,ninety_s_on_resp_R8,ninety_s_on_resp_R9,ninety_s_on_resp_R10,ninety_s_on_resp_R11,ninety_s_on_resp_R12,ninety_s_on_resp_R13,ninety_s_on_resp_R14,ninety_s_on_resp_R15,ninety_s_on_resp_R16,ninety_s_on_resp_R17,ninety_s_on_resp_R18,ninety_s_on_resp_R19,ninety_s_on_resp_R20,ninety_s_on_resp_R21,ninety_s_on_resp_R22,ninety_s_on_resp_R23,ninety_s_on_resp_R24,ninety_s_on_resp_R25,ninety_s_on_resp_R26,ninety_s_on_resp_R27,ninety_s_on_resp_R28,ninety_s_on_resp_R29,ninety_s_on_resp_R30,ninety_s_on_resp_R31,ninety_s_on_resp_R32,ninety_s_on_resp_R33,ninety_s_on_resp_R34,ninety_s_on_resp_R35,ninety_s_on_resp_R36,ninety_s_on_resp_R37,ninety_s_on_resp_R38,ninety_s_on_resp_R39,ninety_s_on_resp_R40,ninety_s_on_resp_R41,ninety_s_on_resp_R42,ninety_s_on_resp_R43,ninety_s_on_resp_R44,ninety_s_on_resp_R45,ninety_s_on_resp_R46,ninety_s_on_resp_R47,ninety_s_on_resp_R48,ninety_s_on_resp_R49,ninety_s_on_resp_R50,ninety_s_on_resp_R51,ninety_s_on_resp_R52,ninety_s_on_resp_R53,ninety_s_on_resp_R54,ninety_s_on_resp_R55,ninety_s_on_resp_R56,ninety_s_on_resp_R57,ninety_s_on_resp_R58,ninety_s_on_resp_R59,ninety_s_on_resp_R60,ninety_s_on_resp_R61,ninety_s_on_resp_R62,ninety_s_off_resp_R1,ninety_s_off_resp_R2,ninety_s_off_resp_R3,ninety_s_off_resp_R4,ninety_s_off_resp_R5,ninety_s_off_resp_R6,ninety_s_off_resp_R7,ninety_s_off_resp_R8,ninety_s_off_resp_R9,ninety_s_off_resp_R10,ninety_s_off_resp_R11,ninety_s_off_resp_R12,ninety_s_off_resp_R13,ninety_s_off_resp_R14,ninety_s_off_resp_R15,ninety_s_off_resp_R16,ninety_s_off_resp_R17,ninety_s_off_resp_R18,ninety_s_off_resp_R19,ninety_s_off_resp_R20,ninety_s_off_resp_R21,ninety_s_off_resp_R22,ninety_s_off_resp_R23,ninety_s_off_resp_R24,ninety_s_off_resp_R25,ninety_s_off_resp_R26,ninety_s_off_resp_R27,ninety_s_off_resp_R28,ninety_s_off_resp_R29,ninety_s_off_resp_R30,ninety_s_off_resp_R31,ninety_s_off_resp_R32,ninety_s_off_resp_R33,ninety_s_off_resp_R34,ninety_s_off_resp_R35,ninety_s_off_resp_R36,ninety_s_off_resp_R37,ninety_s_off_resp_R38,ninety_s_off_resp_R39,ninety_s_off_resp_R40,ninety_s_off_resp_R41,ninety_s_off_resp_R42,ninety_s_off_resp_R43,ninety_s_off_resp_R44,ninety_s_off_resp_R45,ninety_s_off_resp_R46,ninety_s_off_resp_R47,ninety_s_off_resp_R48,ninety_s_off_resp_R49,ninety_s_off_resp_R50,ninety_s_off_resp_R51,ninety_s_off_resp_R52,ninety_s_off_resp_R53,ninety_s_off_resp_R54,ninety_s_off_resp_R55,ninety_s_off_resp_R56,ninety_s_off_resp_R57,ninety_s_off_resp_R58,ninety_s_off_resp_R59,ninety_s_off_resp_R60,ninety_s_off_resp_R61,ninety_s_off_resp_R62,min_deriv_R1,min_deriv_R2,min_deriv_R3,min_deriv_R4,min_deriv_R5,min_deriv_R6,min_deriv_R7,min_deriv_R8,min_deriv_R9,min_deriv_R10,min_deriv_R11,min_deriv_R12,min_deriv_R13,min_deriv_R14,min_deriv_R15,min_deriv_R16,min_deriv_R17,min_deriv_R18,min_deriv_R19,min_deriv_R20,min_deriv_R21,min_deriv_R22,min_deriv_R23,min_deriv_R24,min_deriv_R25,min_deriv_R26,min_deriv_R27,min_deriv_R28,min_deriv_R29,min_deriv_R30,min_deriv_R31,min_deriv_R32,min_deriv_R33,min_deriv_R34,min_deriv_R35,min_deriv_R36,min_deriv_R37,min_deriv_R38,min_deriv_R39,min_deriv_R40,min_deriv_R41,min_deriv_R42,min_deriv_R43,min_deriv_R44,min_deriv_R45,min_deriv_R46,min_deriv_R47,min_deriv_R48,min_deriv_R49,min_deriv_R50,min_deriv_R51,min_deriv_R52,min_deriv_R53,min_deriv_R54,min_deriv_R55,min_deriv_R56,min_deriv_R57,min_deriv_R58,min_deriv_R59,min_deriv_R60,min_deriv_R61,min_deriv_R62,max_deriv_R1,max_deriv_R2,max_deriv_R3,max_deriv_R4,max_deriv_R5,max_deriv_R6,max_deriv_R7,max_deriv_R8,max_deriv_R9,max_deriv_R10,max_deriv_R11,max_deriv_R12,max_deriv_R13,max_deriv_R14,max_deriv_R15,max_deriv_R16,max_deriv_R17,max_deriv_R18,max_deriv_R19,max_deriv_R20,max_deriv_R21,max_deriv_R22,max_deriv_R23,max_deriv_R24,max_deriv_R25,max_deriv_R26,max_deriv_R27,max_deriv_R28,max_deriv_R29,max_deriv_R30,max_deriv_R31,max_deriv_R32,max_deriv_R33,max_deriv_R34,max_deriv_R35,max_deriv_R36,max_deriv_R37,max_deriv_R38,max_deriv_R39,max_deriv_R40,max_deriv_R41,max_deriv_R42,max_deriv_R43,max_deriv_R44,max_deriv_R45,max_deriv_R46,max_deriv_R47,max_deriv_R48,max_deriv_R49,max_deriv_R50,max_deriv_R51,max_deriv_R52,max_deriv_R53,max_deriv_R54,max_deriv_R55,max_deriv_R56,max_deriv_R57,max_deriv_R58,max_deriv_R59,max_deriv_R60,max_deriv_R61,max_deriv_R62,on_derivative_R1,on_derivative_R2,on_derivative_R3,on_derivative_R4,on_derivative_R5,on_derivative_R6,on_derivative_R7,on_derivative_R8,on_derivative_R9,on_derivative_R10,on_derivative_R11,on_derivative_R12,on_derivative_R13,on_derivative_R14,on_derivative_R15,on_derivative_R16,on_derivative_R17,on_derivative_R18,on_derivative_R19,on_derivative_R20,on_derivative_R21,on_derivative_R22,on_derivative_R23,on_derivative_R24,on_derivative_R25,on_derivative_R26,on_derivative_R27,on_derivative_R28,on_derivative_R29,on_derivative_R30,on_derivative_R31,on_derivative_R32,on_derivative_R33,on_derivative_R34,on_derivative_R35,on_derivative_R36,on_derivative_R37,on_derivative_R38,on_derivative_R39,on_derivative_R40,on_derivative_R41,on_derivative_R42,on_derivative_R43,on_derivative_R44,on_derivative_R45,on_derivative_R46,on_derivative_R47,on_derivative_R48,on_derivative_R49,on_derivative_R50,on_derivative_R51,on_derivative_R52,on_derivative_R53,on_derivative_R54,on_derivative_R55,on_derivative_R56,on_derivative_R57,on_derivative_R58,on_derivative_R59,on_derivative_R60,on_derivative_R61,on_derivative_R62,off_derivative_R1,off_derivative_R2,off_derivative_R3,off_derivative_R4,off_derivative_R5,off_derivative_R6,off_derivative_R7,off_derivative_R8,off_derivative_R9,off_derivative_R10,off_derivative_R11,off_derivative_R12,off_derivative_R13,off_derivative_R14,off_derivative_R15,off_derivative_R16,off_derivative_R17,off_derivative_R18,off_derivative_R19,off_derivative_R20,off_derivative_R21,off_derivative_R22,off_derivative_R23,off_derivative_R24,off_derivative_R25,off_derivative_R26,off_derivative_R27,off_derivative_R28,off_derivative_R29,off_derivative_R30,off_derivative_R31,off_derivative_R32,off_derivative_R33,off_derivative_R34,off_derivative_R35,off_derivative_R36,off_derivative_R37,off_derivative_R38,off_derivative_R39,off_derivative_R40,off_derivative_R41,off_derivative_R42,off_derivative_R43,off_derivative_R44,off_derivative_R45,off_derivative_R46,off_derivative_R47,off_derivative_R48,off_derivative_R49,off_derivative_R50,off_derivative_R51,off_derivative_R52,off_derivative_R53,off_derivative_R54,off_derivative_R55,off_derivative_R56,off_derivative_R57,off_derivative_R58,off_derivative_R59,off_derivative_R60,off_derivative_R61,off_derivative_R62,on_integral_R1,on_integral_R2,on_integral_R3,on_integral_R4,on_integral_R5,on_integral_R6,on_integral_R7,on_integral_R8,on_integral_R9,on_integral_R10,on_integral_R11,on_integral_R12,on_integral_R13,on_integral_R14,on_integral_R15,on_integral_R16,on_integral_R17,on_integral_R18,on_integral_R19,on_integral_R20,on_integral_R21,on_integral_R22,on_integral_R23,on_integral_R24,on_integral_R25,on_integral_R26,on_integral_R27,on_integral_R28,on_integral_R29,on_integral_R30,on_integral_R31,on_integral_R32,on_integral_R33,on_integral_R34,on_integral_R35,on_integral_R36,on_integral_R37,on_integral_R38,on_integral_R39,on_integral_R40,on_integral_R41,on_integral_R42,on_integral_R43,on_integral_R44,on_integral_R45,on_integral_R46,on_integral_R47,on_integral_R48,on_integral_R49,on_integral_R50,on_integral_R51,on_integral_R52,on_integral_R53,on_integral_R54,on_integral_R55,on_integral_R56,on_integral_R57,on_integral_R58,on_integral_R59,on_integral_R60,on_integral_R61,on_integral_R62,off_integral_R1,off_integral_R2,off_integral_R3,off_integral_R4,off_integral_R5,off_integral_R6,off_integral_R7,off_integral_R8,off_integral_R9,off_integral_R10,off_integral_R11,off_integral_R12,off_integral_R13,off_integral_R14,off_integral_R15,off_integral_R16,off_integral_R17,off_integral_R18,off_integral_R19,off_integral_R20,off_integral_R21,off_integral_R22,off_integral_R23,off_integral_R24,off_integral_R25,off_integral_R26,off_integral_R27,off_integral_R28,off_integral_R29,off_integral_R30,off_integral_R31,off_integral_R32,off_integral_R33,off_integral_R34,off_integral_R35,off_integral_R36,off_integral_R37,off_integral_R38,off_integral_R39,off_integral_R40,off_integral_R41,off_integral_R42,off_integral_R43,off_integral_R44,off_integral_R45,off_integral_R46,off_integral_R47,off_integral_R48,off_integral_R49,off_integral_R50,off_integral_R51,off_integral_R52,off_integral_R53,off_integral_R54,off_integral_R55,off_integral_R56,off_integral_R57,off_integral_R58,off_integral_R59,off_integral_R60,off_integral_R61,off_integral_R62,short_off_integral_R1,short_off_integral_R2,short_off_integral_R3,short_off_integral_R4,short_off_integral_R5,short_off_integral_R6,short_off_integral_R7,short_off_integral_R8,short_off_integral_R9,short_off_integral_R10,short_off_integral_R11,short_off_integral_R12,short_off_integral_R13,short_off_integral_R14,short_off_integral_R15,short_off_integral_R16,short_off_integral_R17,short_off_integral_R18,short_off_integral_R19,short_off_integral_R20,short_off_integral_R21,short_off_integral_R22,short_off_integral_R23,short_off_integral_R24,short_off_integral_R25,short_off_integral_R26,short_off_integral_R27,short_off_integral_R28,short_off_integral_R29,short_off_integral_R30,short_off_integral_R31,short_off_integral_R32,short_off_integral_R33,short_off_integral_R34,short_off_integral_R35,short_off_integral_R36,short_off_integral_R37,short_off_integral_R38,short_off_integral_R39,short_off_integral_R40,short_off_integral_R41,short_off_integral_R42,short_off_integral_R43,short_off_integral_R44,short_off_integral_R45,short_off_integral_R46,short_off_integral_R47,short_off_integral_R48,short_off_integral_R49,short_off_integral_R50,short_off_integral_R51,short_off_integral_R52,short_off_integral_R53,short_off_integral_R54,short_off_integral_R55,short_off_integral_R56,short_off_integral_R57,short_off_integral_R58,short_off_integral_R59,short_off_integral_R60,short_off_integral_R61,short_off_integral_R62,response_on_integral_R1,response_on_integral_R2,response_on_integral_R3,response_on_integral_R4,response_on_integral_R5,response_on_integral_R6,response_on_integral_R7,response_on_integral_R8,response_on_integral_R9,response_on_integral_R10,response_on_integral_R11,response_on_integral_R12,response_on_integral_R13,response_on_integral_R14,response_on_integral_R15,response_on_integral_R16,response_on_integral_R17,response_on_integral_R18,response_on_integral_R19,response_on_integral_R20,response_on_integral_R21,response_on_integral_R22,response_on_integral_R23,response_on_integral_R24,response_on_integral_R25,response_on_integral_R26,response_on_integral_R27,response_on_integral_R28,response_on_integral_R29,response_on_integral_R30,response_on_integral_R31,response_on_integral_R32,response_on_integral_R33,response_on_integral_R34,response_on_integral_R35,response_on_integral_R36,response_on_integral_R37,response_on_integral_R38,response_on_integral_R39,response_on_integral_R40,response_on_integral_R41,response_on_integral_R42,response_on_integral_R43,response_on_integral_R44,response_on_integral_R45,response_on_integral_R46,response_on_integral_R47,response_on_integral_R48,response_on_integral_R49,response_on_integral_R50,response_on_integral_R51,response_on_integral_R52,response_on_integral_R53,response_on_integral_R54,response_on_integral_R55,response_on_integral_R56,response_on_integral_R57,response_on_integral_R58,response_on_integral_R59,response_on_integral_R60,response_on_integral_R61,response_on_integral_R62,Class,Date[yyyy-mm-dd]
922679.2,928977.5,948484.1,922797.1,1660112.6,1665023.7,1754246.2,1760500.7,840618.3,842438.5,1282885.5,1283879.3,1265496.0,1250568.7,2920923.2,3067176.1,6185932.3,6114983.9,1906985.6,1982022.1,982172.5,874240.0,1123381.1,1114496.2,1509188.5,1452760.0,1343456.3,1359893.9,892806.4,907335.0,661455.0,679875.7,945778.7,937671.8,1796776.0,1786721.1,3011068.9,3031452.7,4114880.7,4045546.0,4120548.6,4151357.6,4052438.7,4168488.7,3601977.4,3974077.7,5187801.6,5409512.9,2196612.6,2258232.3,3462989.8,3412400.1,4299238.7,4275016.6,4413451.2,4482347.5,4249419.6,4303860.0,4092303.2,4127756.2,4541742.4,4791500.9,40.45,75.4,-0.0490276843427084,-0.0482551011271723,-0.0254268629063973,-0.011194296927815,-0.027299428606886,-0.0209148267433812,-0.070550913728274,-0.0773890390248287,-0.1276700831230702,-0.1424570207053023,-0.1153752915092047,-0.1200539727548207,-0.1143824736734949,-0.1335658363605384,-0.0894508972558561,-0.0936758326647818,-0.0658935845673811,-0.0593238420072657,-0.05059947221343,-0.0708534497506303,-0.0522729324400822,-0.0579675767811208,-0.0976056300374059,-0.0805635524939068,-0.0510844915130298,-0.0492568842236415,-0.0452349993131976,-0.0287077048875749,-0.0022780768267085,-0.0170750319688587,-0.0231717101326491,-0.0200719395716609,0.0278742070483104,0.0350280191295143,-0.0044724012834135,-0.0095887364899544,-0.0180030748167597,-0.0127210866882159,-0.0165875904908147,-0.0222325297866766,-0.0466775980764257,-0.0581571048481212,-0.0674600846475114,-0.0500018516021137,-0.0188389263748919,-0.0270476434860909,-0.0323689481607595,-0.0478377995634624,-0.001339848204054,0.0024551506414555,-0.0170881538631872,-0.0310542803469785,-0.0369611329285415,-0.0346762403304753,-0.0147788729723584,-0.0163315467989917,-0.0317457001065193,-0.042313079537154,-0.0546439813468646,-0.0580385559032513,-0.0760172493518775,-0.0656138334804335,0.0024752487885427,0.1106796771354262,-46364.10000000009,-45927.09999999998,-24426.20000000007,-10388.099999999977,-45944.39999999991,-35190.40000000014,-128234.0,-141654.0,-114473.79999999992,-128980.30000000005,-156889.8999999999,-163768.69999999995,-153353.8999999999,-178701.90000000014,-273321.3999999999,-301208.0,-421342.7000000002,-373740.5999999996,-98975.3999999999,-145527.7999999998,-52706.59999999998,-52175.19999999995,-115177.8999999999,-93503.69999999995,-79099.30000000005,-73350.1000000001,-62166.69999999995,-39605.200000000186,-2036.1999999999528,-15625.800000000048,-15506.0,-13784.300000000048,25998.79999999993,32276.20000000007,-8053.899999999907,-17214.799999999814,-54699.39999999991,-38809.69999999972,-68825.19999999972,-90950.0,-196896.8999999999,-248589.4999999996,-282809.7999999998,-213731.09999999963,-68500.6000000001,-108956.2999999998,-170671.0,-265068.7999999998,-2945.100000000093,5537.5,-59684.60000000009,-107632.19999999972,-161877.89999999944,-150841.7000000002,-65710.20000000019,-73804.70000000019,-137064.90000000037,-186017.2999999998,-229842.2999999998,-246657.59999999963,-358712.19999999925,-324932.19999999925,0.0999999999999943,7.900000000000006,1253.986666666666,986.7699999999992,-414.5699999999992,-91.64333333333488,-3.026666666660458,147.71666666666667,132.81999999999533,262.8033333333287,-812.2699999999992,-1126.5766666666682,-623.4366666666698,-896.2766666666682,-1641.4533333333363,-1274.0766666666682,-2758.5333333333333,-2296.4033333333364,-6238.996666666679,-7467.003333333321,-2148.233333333333,-1734.709999999994,-461.6233333333318,-14.9,175.71000000000154,22.25333333332868,1071.1966666666635,686.6600000000016,355.0433333333349,564.0966666666635,520.8133333333341,793.7733333333318,966.2066666666652,882.4233333333318,320.9166666666667,-246.9799999999969,911.1266666666684,1089.9700000000032,2434.523333333324,1676.3833333333334,609.6366666666697,2633.9466666666635,2160.960000000009,1176.8866666666695,-393.2766666666605,-135.0033333333209,1238.673333333324,1247.870000000003,-1175.0933333333585,-1034.5366666666544,1633.426666666676,2020.169999999988,1399.9133333333302,1009.1233333333396,3725.616666666667,2533.813333333315,2648.046666666679,2641.363333333346,1099.153333333321,715.5199999999876,-55.59333333332712,339.1333333333333,-1990.9733333333088,-2803.456666666642,-0.0478452304453269,-0.0471093274152157,-0.0251063227514397,-0.0111318739302766,-0.0269301670460013,-0.0206976286104203,-0.0681197071820463,-0.0744702836209904,-0.1198562944872017,-0.1327751737973364,-0.1089683154747608,-0.1131274315303167,-0.1080832440415296,-0.1250301377499825,-0.0855668348003155,-0.0894221059884471,-0.0637695116367943,-0.0575984694680749,-0.0493406402218188,-0.0684015918968574,-0.0509302004456365,-0.0563194558983919,-0.0929934706380559,-0.0774037315731565,-0.0498016165584096,-0.0480634391974734,-0.044227150523291,-0.0282995537474802,-0.0022754839789701,-0.0169300798040393,-0.022905307691285,-0.0198718392295938,0.0282663276290337,0.0356487263688934,-0.0044624149899111,-0.0095429111422417,-0.0178419876022594,-0.0126405156770964,-0.0164507739418298,-0.0219872084972401,-0.0456049532067051,-0.0564982928999304,-0.0652349686528926,-0.0487723367960684,-0.0186625829115445,-0.0266851316937355,-0.0318506807331626,-0.0467116016674849,-0.0013389510081959,0.0024581669918179,-0.0169429794590155,-0.0305770489662835,-0.0362864086538333,-0.0340819090389767,-0.0146702014354741,-0.0161989101242052,-0.0312470954815867,-0.041430374945881,-0.0531778256886538,-0.0563864351378919,-0.0731997802816088,-0.0635075635016119,0.0024783147459725,0.1170370370370371,0.952154769554673,0.9528906725847842,0.9748936772485602,0.9888681260697234,0.9730698329539986,0.9793023713895797,0.9318802928179536,0.9255297163790096,0.8801437055127983,0.8672248262026635,0.8910316845252392,0.8868725684696833,0.8919167559584704,0.8749698622500175,0.9144331651996844,0.9105778940115528,0.9362304883632055,0.9424015305319252,0.9506593597781812,0.9315984081031424,0.9490697995543634,0.943680544101608,0.907006529361944,0.9225962684268434,0.9501983834415904,0.9519365608025264,0.9557728494767088,0.9717004462525198,0.99772451602103,0.9830699201959606,0.9770946923087148,0.9801281607704062,1.0282663276290338,1.0356487263688934,0.9955375850100888,0.9904570888577584,0.9821580123977406,0.9873594843229035,0.9835492260581702,0.9780127915027598,0.9543950467932948,0.9435017071000696,0.9347650313471072,0.9512276632039316,0.9813374170884556,0.9733148683062643,0.9681493192668372,0.953288398332515,0.998661048991804,1.002458166991818,0.9830570205409844,0.9694229510337165,0.9637135913461666,0.9659180909610232,0.9853297985645258,0.9838010898757948,0.9687529045184132,0.958569625054119,0.946822174311346,0.943613564862108,0.9268002197183912,0.936492436498388,1.0024783147459726,1.117037037037037,1.0251844267433663,1.0369076112678102,1.0327546126297562,1.032460759129056,1.0289385993551212,1.0369737552464715,1.04538369115383,1.046556518247438,1.010432082937342,0.9863190829743052,1.0114135163026123,1.000327842127368,0.9910715009388944,0.9742038351589964,1.0129462220895669,0.991472409574668,1.002773125078039,0.9959945440741088,1.013197265550028,1.0076925575282631,1.0334850708647998,1.010330573159853,0.9885873825954192,1.0160556304681816,1.0414270637852912,1.042283580981477,1.0409090488701451,1.053799320056726,1.0528107401234583,1.0233419447499827,1.0448804288577924,1.0528776345760171,1.007762400548218,1.0251585052986782,1.0558985641804806,1.0507490870379597,1.029167403159593,1.039320580547122,1.054699901348228,1.0452350250066724,1.0241801315152677,1.0149192475518627,1.0060678643911647,1.0126504380268648,1.033234227258684,1.040330915686717,1.0234822885909691,1.0105166518265123,1.0397294874328598,1.033575564697002,1.0406995889259592,1.022225705144808,1.0139057562404892,1.0229555248074709,1.0344656256414426,1.0323618908077743,1.0216925421712992,1.017341476124526,1.0120885796186176,1.0113630310877313,0.990264780740954,0.9991700077149452,-597.3061179087875,-518.6226918798665,329.2262513904338,-139.6115684093437,-455.4191323692991,-1064.929254727475,-3912.184649610678,-4261.464293659622,-1565.8536151279195,-896.2436040044493,-1470.9626251390432,-974.2611790878752,-688.3323692992213,-706.8367074527251,-2849.5888765294767,-275.1982202447164,796.6416017797552,4061.099666295884,19.22914349276969,-556.8384872080088,-747.1392658509454,7.379977753058954,-240.2620689655172,-793.7296996662959,-1844.55617352614,-1590.4082313681868,-1497.2,-1496.0954393770855,-143.59755283648497,549.8111234705227,-673.8135706340378,-642.453170189099,2096.16106785317,1277.7236929922135,-1549.898553948832,-1248.2998887652946,983.763959955506,-661.9007786429365,-3323.426473859844,-932.2923248053396,570.4509454949944,1710.811790878754,2534.744160177976,1125.5494994438266,-322.4520578420468,-1104.318576195773,1772.5882091212457,3102.7926585094547,517.6411568409343,695.2860956618463,-448.8398220244716,50.24204671857619,-1209.3481646273635,-1827.1652947719688,-2696.3101223581752,-2490.849388209121,-643.5797552836484,-55.790878754171096,3012.9944382647386,2970.4436040044493,6572.11212458287,1913.78553948832,512.4749721913237,718.8060066740823,467.0854282536151,234.89632925472748,591.5450500556174,619.6787541713013,545.7855394883203,278.48587319243603,40.61268075639599,280.3488320355951,566.2013348164627,701.371746384872,212.93726362625137,-415.6567296996662,306.0994438264739,526.8618464961068,684.5539488320355,1525.1724137931033,-440.1192436040044,190.07274749721915,263.30901001112346,544.3434927697441,935.516129032258,492.6189098998888,850.3977753058954,592.1457174638488,90.47185761957728,71.08832035595105,483.1388209121246,767.0827586206896,496.5935483870967,650.9159065628476,359.73170189098994,114.69187986651836,699.8088987764182,608.4914349276975,1861.867408231368,1827.342602892102,3091.560622914349,3896.7850945495,1698.5873192436038,678.0945494994438,633.6832035595105,2626.485650723025,3830.239599555061,2415.1697441601777,2347.026918798665,3182.979977753059,187.61379310344827,881.2077864293658,2831.7457174638485,1829.09766407119,842.5334816462736,1433.886985539488,2002.922803114572,3791.7804226918793,4906.949721913236,4033.727474972192,2594.041601779755,1270.58553948832,192.07986651835373,982.5477196885428,1396.674749721913,1452.491212458287,-223.8832035595105,69.3690767519466,1266.2153503893214,1242.8393770856503,3190.5886540600663,2914.1915461624026,1143.8807563959956,1314.7499443826473,2385.0008898776414,2208.469855394884,1151.693214682981,841.3374860956618,3150.684538375973,3027.495661846496,2023.38042269188,924.86829810901,506.7219132369299,881.5190211345938,353.10589543937704,680.8342602892102,1682.8224694104558,1248.682313681869,1850.343937708565,1616.7174638487206,945.0088987764184,889.2565072302558,142.559510567297,694.5537263626251,749.5824249165739,695.8614015572858,-623.4095661846495,-937.6738598442712,789.5359288097886,1287.6533926585091,2120.272302558398,1706.521023359288,1122.3023359288095,3446.126362625139,5065.800889877642,4401.372413793103,1662.801112347052,2164.1768631813125,2560.6593993325914,4534.568186874305,3250.655172413793,2335.072080088988,3508.50255839822,1589.6698553948831,3015.124805339265,1991.4840934371523,3746.537931034482,4953.578642936595,5612.654727474971,4999.58576195773,5687.289432703003,3040.1517241379306,3109.6707452725245,2760.4696329254725,2591.5497219132367,3049.4,-234.1621212121217,-231.9550505050504,-123.3646464646468,-52.4651515151514,-232.04242424242372,-177.72929292929362,-647.6464646464647,-715.4242424242424,-578.1505050505046,-651.4156565656568,-792.3732323232318,-827.1146464646463,-774.514646464646,-902.5348484848492,-1380.4111111111106,-1521.2525252525252,-2127.993434343435,-1887.578787878786,-499.8757575757571,-734.9888888888879,-266.19494949494936,-263.5111111111109,-581.7065656565652,-472.2409090909089,-399.4914141414144,-370.45505050505096,-313.9732323232321,-200.0262626262636,-10.283838383838148,-78.91818181818205,-78.31313131313131,-69.617676767677,131.30707070707035,163.01111111111146,-40.67626262626216,-86.94343434343341,-276.2595959595955,-196.00858585858444,-347.6020202020188,-459.3434343434344,-994.4287878787874,-1255.502525252523,-1428.3323232323223,-1079.4499999999982,-345.9626262626267,-550.2843434343425,-861.9747474747475,-1338.7313131313122,-14.874242424242894,27.96717171717172,-301.43737373737423,-543.5969696969682,-817.5651515151487,-761.8267676767687,-331.8696969696979,-372.7510101010111,-692.2469696969716,-939.4813131313122,-1160.819696969696,-1245.7454545454527,-1811.677777777774,-1641.071717171713,0.0005050505050504,0.0398989898989899,68900.79999999993,82685.19999999995,54766.40000000002,34140.20000000007,89397.79999999981,86599.3999999999,193048.80000000005,214845.6000000001,116109.79999999992,109992.0,165210.7999999998,165758.19999999995,147649.80000000005,151112.40000000014,309870.3999999999,262926.0,487774.5999999996,333194.4000000004,91399.40000000014,158590.2000000002,79381.0,53168.59999999998,96441.19999999995,115937.6000000001,157764.3999999999,148927.19999999995,123516.40000000014,118156.59999999986,41413.40000000002,24959.20000000007,41117.59999999998,43607.40000000002,-25876.400000000023,-1358.1999999999534,128214.6000000001,125193.7999999998,117468.7999999998,165610.80000000028,322673.99999999953,258242.4000000004,304686.2000000002,319930.6000000001,283378.1999999997,228630.4000000004,138809.80000000028,263142.7999999998,250393.4000000004,276971.2000000002,41300.19999999972,64991.0,184360.7999999998,176230.0,243736.39999999944,244210.4000000004,197395.2000000002,212359.39999999944,199301.59999999963,238467.4000000004,260211.7999999998,296875.5999999996,351945.0,318290.4000000004,-24651.20000000007,-9852.599999999977,31078.79999999993,30841.79999999993,55408.200000000186,70164.40000000014,37341.60000000009,34485.0,-3491.0,-28094.0,-40560.0,-49695.39999999991,-26426.399999999907,-33314.60000000009,13100.0,-28516.0,195826.2000000002,103360.40000000036,-10915.199999999952,15985.0,-2992.5999999999767,-12897.0,-39169.39999999991,8084.0,34875.0,31353.399999999907,43909.60000000009,65652.19999999995,21806.400000000023,-11470.79999999993,-2992.79999999993,-5105.20000000007,25718.19999999996,65174.0,94802.19999999995,71617.3999999999,19565.200000000183,87615.20000000019,226133.00000000047,133216.7999999998,13075.200000000186,-55740.59999999963,-75347.0,-29578.0,144863.6000000001,176817.3999999999,228237.8000000008,147426.0,45655.60000000009,70754.79999999981,114763.59999999964,39893.60000000009,-3397.7999999998137,36987.0,126060.40000000036,115653.7999999998,66130.0,40145.79999999981,82814.20000000019,79360.80000000075,78150.59999999963,88292.59999999963,-13718.800000000048,5956.600000000093,-5722.0,5656.0,-27637.0,-17957.799999999814,-42820.39999999991,-49096.60000000009,-75890.20000000007,-85388.40000000002,-60619.19999999995,-40142.39999999991,-68849.19999999995,-106609.0,-176230.6000000001,-209829.3999999999,-397183.2000000002,-304158.5999999996,11214.0,-76103.3999999999,6993.599999999977,-30531.0,-106812.59999999986,-64124.39999999991,-33007.0,-26546.600000000093,-8182.199999999953,38343.40000000014,33747.80000000005,-8206.0,9068.400000000023,30860.0,1079.4000000000233,23527.599999999977,84188.19999999995,49699.59999999986,-54.60000000009313,34434.80000000028,115653.6000000001,40470.39999999991,-95481.59999999964,-205422.19999999923,-262205.2000000002,-139741.80000000077,51586.60000000009,-22730.19999999972,-71163.59999999963,-140474.59999999963,52533.200000000186,62494.19999999972,41039.0,-59668.79999999981,-55100.0,-5575.600000000559,99238.0,80532.79999999981,96285.39999999944,-46288.200000000186,-121652.59999999964,-212504.59999999963,-467462.60000000056,-292239.0,-85258.80000000005,-81950.79999999993,-15224.20000000007,-783.4000000000233,-31270.0,-24921.19999999996,-121707.3999999999,-146097.19999999995,-85950.40000000002,-90346.0,-135997.19999999995,-139423.3999999999,-107918.59999999986,-150607.6000000001,-190366.0,-238466.3999999999,-262706.0,-127571.59999999964,-19718.59999999986,-91436.0,-35681.20000000007,-50939.80000000005,-128055.59999999986,-99479.3999999999,-122422.59999999986,-103432.6000000001,-75009.0,-47061.19999999995,-14134.0,-42576.39999999991,-44275.79999999993,-35580.80000000005,21783.79999999993,41796.39999999991,-27046.800000000047,-50197.60000000009,-129306.7999999998,-85705.19999999972,-71392.79999999981,-186247.3999999999,-267738.7999999998,-298557.5999999996,-286239.4000000004,-206633.60000000056,-90091.7999999998,-146087.7999999998,-129058.19999999924,-213010.59999999963,-59209.200000000186,-46481.0,-103748.80000000028,-143194.3999999999,-263582.39999999944,-219887.2000000002,-123740.2000000002,-135801.80000000077,-141105.40000000037,-197102.59999999963,-232861.59999999963,-267324.39999999944,-317249.80000000075,-240351.60000000056,46200.19999999995,32795.60000000009,-6410.800000000047,14925.0,40436.0,32884.80000000005,4473.800000000047,-3012.0,-35532.0,-34033.0,15443.199999999952,22734.0,-18582.19999999996,-51839.80000000005,-61516.60000000009,-52769.60000000009,-334946.60000000056,-65437.79999999981,68819.19999999995,-27978.600000000093,22117.79999999993,10467.399999999909,-33229.799999999814,-28276.600000000093,-16074.399999999909,-8186.40000000014,991.3999999999068,50397.80000000005,41398.40000000002,32438.400000000023,28068.400000000023,46554.19999999995,25283.599999999977,4944.79999999993,47287.80000000005,46387.79999999981,92403.7999999998,89412.0,51211.00000000047,66741.59999999963,33211.40000000037,38859.200000000186,72207.79999999981,128935.39999999944,131595.7999999998,1631.2000000001865,-20863.0,29242.60000000056,110734.2000000002,119018.0,113344.19999999972,28021.0,59101.200000000186,91687.19999999924,179140.7999999998,151867.59999999963,125454.7999999998,100622.7999999998,133560.80000000077,74134.20000000019,33234.199999999255,-60828.0,-37316.0,-38841.0,-35450.0,-42649.0,-88987.0,-98705.0,-93453.0,-97222.0,-39773.0,-39087.0,-48853.0,-80349.0,-59648.0,-96363.0,-33683.0,-102723.0,-214040.0,-188267.0,-170782.0,-24326.0,-67766.0,-27241.0,-78698.0,-49640.0,-102845.0,-88024.0,-81914.0,-77061.0,-40412.0,-31969.0,-26141.0,-26097.0,-65838.0,-32490.0,-108515.0,-91393.0,-82763.0,-77416.0,-250203.0,-183542.0,-230402.0,-227922.0,-264070.0,-252937.0,-169004.0,-213353.0,-190677.0,-253449.0,-204372.0,-92116.0,-159660.0,-101404.0,-268916.0,-233160.0,-302589.0,-243380.0,-325821.0,-221265.0,-279182.0,-204132.0,-425234.0,-139442.0,38465.0,41909.0,34166.0,40205.0,90604.0,107591.0,83929.0,100131.0,40944.0,39722.0,58476.0,88107.0,57604.0,103824.0,46894.0,135246.0,225509.0,179262.0,175143.0,28601.0,67655.0,38165.0,79397.0,64503.0,105116.0,85818.0,84615.0,71976.0,39098.0,48042.0,25121.0,26200.0,62270.0,33079.0,107298.0,93254.0,98169.0,95449.0,268170.0,243847.0,225672.0,277748.0,268262.0,243588.0,211959.0,215756.0,255812.0,260903.0,212154.0,88629.0,159660.0,100737.0,263943.0,218642.0,304382.0,244054.0,318706.0,227233.0,294870.0,206364.0,406260.0,116728.0,357.6599999999977,569.0800000000047,1427.3599999999976,1072.6199999999951,3426.460000000009,3128.060000000009,4955.5,5080.519999999995,-64.68000000000465,-1241.6800000000046,-219.58000000000465,-1954.5,-1552.4199999999953,-2485.560000000009,5834.479999999981,-1775.5600000000093,16069.679999999982,4232.640000000038,-807.3199999999954,1063.2600000000093,-5.6400000000023285,-1400.5800000000047,-3768.439999999992,1333.8,5609.5800000000045,5428.719999999996,6594.7,8266.580000000005,2397.2,-1727.5199999999954,489.5400000000024,140.21999999999534,148.75999999999766,3677.019999999995,9592.9,8393.03999999999,251.8,9295.36000000001,29409.16000000001,10883.5,947.6400000000372,-5955.059999999963,-19295.94000000004,-6996.140000000038,16779.0,22331.860000000008,18616.74000000004,564.5400000000373,-4306.2,7275.579999999982,18348.77999999998,4321.120000000019,-7069.559999999963,-2622.340000000037,13059.1,12671.859999999962,8578.559999999963,4903.5,8754.940000000037,6232.140000000038,9303.559999999963,7693.279999999982,-3928.040000000002,-4298.719999999996,-1579.7400000000025,1072.6199999999951,-1860.2399999999907,-344.13999999999066,-6653.6,-6109.980000000005,-7550.680000000005,-11117.680000000004,-11844.180000000004,-12955.9,-11869.719999999996,-10363.76000000001,-24356.620000000017,-24076.96000000001,-51416.92000000002,-36420.95999999996,1894.6800000000048,-10367.23999999999,-283.4400000000023,-3707.580000000005,-13628.13999999999,-8971.3,-6970.119999999995,-5857.980000000005,-4560.4,517.0800000000047,2070.8,-2636.4199999999955,-864.8599999999976,1472.9199999999953,1052.6599999999976,3138.219999999996,5391.9,2128.639999999991,-5632.4,-468.7399999999907,8769.26000000001,-6589.6,-25103.859999999964,-30399.05999999996,-24154.44000000004,-13445.940000000037,-3146.5,-17554.73999999999,-23868.359999999964,-21331.359999999964,-13434.6,-1165.3200000000186,-5624.120000000019,-8545.079999999982,-13957.559999999963,-16513.240000000038,-21448.3,-15311.940000000037,-13813.940000000037,-14042.6,-7378.459999999963,-14702.659999999963,-23587.04000000004,-26288.22000000002,-10812828.600000003,-12949492.799999991,-5211689.600000006,237205.7999999912,-2482325.5999999824,-425593.5999999824,-16950367.0,-20959537.20000001,-14640903.200000012,-17803498.20000001,-26659340.20000001,-29502955.0,-24171726.79999999,-28250294.400000025,-37407612.80000003,-42198496.40000002,-58948806.80000005,-38518516.39999994,-5202423.799999992,-18980716.599999987,-6474590.600000006,-9023719.200000009,-23583684.599999987,-17865742.0,-19140822.79999999,-16493028.200000012,-10622253.0,-4091132.799999992,-868232.0,-7023085.799999992,-5698509.399999997,-4332626.200000008,3033215.399999996,7033665.799999992,-1088766.0,-4866586.400000017,-18919446.0,-11400377.599999985,-11501084.599999985,-29308542.0,-40494989.39999994,-46409145.39999994,-49246948.60000006,-41699939.60000006,-17057246.0,-19989501.599999987,-20957295.39999994,-36830073.39999994,-2016152.0,-1339025.8000000352,-14806862.80000003,-24691169.19999997,-32811919.39999994,-26404989.60000006,-14645496.0,-21412430.60000006,-31645793.60000006,-39406295.0,-35169368.39999994,-38317420.39999994,-43581196.60000006,-42178629.80000003,1401033.7999999984,847779.4000000039,-899170.2000000019,848004.5999999961,1104470.8000000075,1568625.8000000075,-1568374.0,-2825604.400000003,-4379644.400000003,-4730862.400000003,-2685746.400000003,-2818617.0,-5028037.599999997,-7520574.800000006,-10298678.600000013,-12297569.800000006,-28663485.600000013,-17261871.799999975,897679.4000000039,-4893558.199999994,410000.79999999807,-972296.400000004,-5372904.199999994,-3489521.0,-1455754.599999996,-807773.4000000039,-23850.0,2900939.400000003,2584073.0,820814.4000000039,1533413.2000000016,2608577.599999997,1042027.799999998,1475242.599999996,5368164.0,4121748.199999992,2934078.0,5087703.800000006,6295310.800000006,1386338.0,-4146555.799999969,-7477160.799999969,-6957811.200000031,-892292.2000000309,4593269.0,-1627580.1999999925,-6553654.799999969,-8320911.799999969,3920697.0,5700305.399999985,5431703.399999985,-823261.3999999845,-1190527.799999969,31938.79999996908,6481598.0,5941487.799999969,3745931.799999969,720401.0,329927.2000000309,-4890719.799999969,-14198699.20000003,-14155119.600000013,-213301.4000000001,-181325.1999999997,-36572.40000000014,61936.19999999972,-174763.39999999944,-90094.39999999944,-577223.0,-647694.8000000003,-534457.8000000003,-607545.8000000003,-673393.8000000003,-658557.0,-650386.1999999997,-810020.6000000006,-1380961.2000000011,-1631464.6000000006,-2368918.200000001,-1817381.5999999973,-248562.1999999997,-569085.3999999994,-82227.40000000014,-245219.80000000028,-688010.3999999994,-466787.0,-396410.1999999997,-293058.8000000003,-143260.0,51083.80000000028,137202.0,-98283.19999999972,-13675.59999999986,54322.19999999972,103405.59999999986,262862.1999999997,347192.0,169982.39999999944,-243990.0,76689.60000000056,428257.60000000056,-432856.0,-1224608.5999999978,-1536913.5999999978,-1384596.4000000022,-821493.4000000022,-85055.0,-725572.3999999994,-1001778.5999999978,-1262841.5999999978,-84308.0,79971.79999999888,-213376.20000000112,-508929.7999999989,-804184.5999999978,-867902.4000000022,-292673.0,-241375.40000000224,-350656.40000000224,-555550.0,-889009.5999999978,-1328051.5999999978,-2455485.4000000022,-1886664.200000001,-0.0902585286517904,-0.0763829143949175,-0.1949546266147544,4.145509932725239,-0.7236041073741546,-4.231276034226253,-0.1180992128371025,-0.0956830287264166,-0.0672214675936112,-0.0559536664541578,-0.0548580718438035,-0.0491130803677123,-0.0584623933446079,-0.0507228342370831,-0.087698352138632,-0.0810811353932506,-0.1176390901944429,-0.1753386846436279,-0.4129033086462512,-0.1143318266497905,-0.1676085898002568,-0.1040816961591623,-0.0525834712019512,-0.0691731135488243,-0.0868729112313813,-0.0963970946220778,-0.1396206623961978,-0.364818027906599,-1.085237586267265,-0.1347122941314487,-0.1204951947609317,-0.1645865503006003,0.3275962531378422,0.1382658812137479,-1.7519099604506383,-0.3879824264498814,-0.1670847550187252,-0.2778473758623577,-0.3879700180624709,-0.1488075387714612,-0.1119113022906485,-0.0980499201349225,-0.0907898687554419,-0.1094103743018369,-0.2276596702656454,-0.2162714251965143,-0.2689126097826543,-0.1610249302408398,-1.189726270638325,-1.7734191529393517,-0.2519841002376271,-0.1466322218552536,-0.1395061027731285,-0.1732214278168088,-0.3204979196334491,-0.2220083786284396,-0.1441406734069071,-0.1183367530492272,-0.1304280175813452,-0.1191655114653805,-0.1168002119519589,-0.1247446165261631,Efa,2025-04-09
935117.8,930302.5,946864.4,932320.3,1601666.2,1614086.1,1662403.1,1675779.3,796389.8,791159.7,1219923.6,1261317.1,1221750.5,1210121.5,2867718.9,2948650.0,6330866.1,6209510.4,1813109.7,1936997.9,968887.3,862624.4,1107566.1,1116120.1,1589631.4,1523718.3,1365625.9,1371807.0,901336.5,925754.8,696642.3,702811.1,1068349.0,1055223.9,1910380.4,1928177.2,3047405.2,3140214.0,4123940.8,3938788.6,4079555.9,4192705.7,4223189.2,4265392.0,3586706.5,4030593.4,5224487.6,5495487.8,2223107.5,2263666.4,3479642.1,3447727.9,4177396.1,4169482.4,4337523.5,4424409.1,4295165.2,4421191.6,4279272.4,4252613.3,4678207.0,4923147.4,41.25,74.1,-0.0387143632791116,-0.0590007514892515,-0.0121007774824378,0.0146521434054184,-0.0184582554407025,-0.0155877578438397,-0.0727740728792491,-0.0717940355021067,-0.1066295405323013,-0.134007826388037,-0.1254324003248318,-0.0954281519727954,-0.0900445991252742,-0.0868439968680195,-0.0922412757469783,-0.1047725789649653,-0.0383912896176081,-0.0608686351536768,-0.1075327005093635,-0.063600583621919,-0.0813414593924894,-0.0659539523283562,-0.0608104651837669,-0.0394660350673889,-0.0106918593046485,-0.0179871343825876,-0.0214414724610691,-0.0370388819959873,-0.0355925301602214,-0.0230886584519343,-0.0120267110181148,-0.0479583885358053,0.0628698356947518,0.0775931029551436,0.0272181684903747,0.0344152434889686,-0.0235338094103644,0.0029071448301279,-0.0104521980628519,-0.0519965133602217,-0.0567824049061527,-0.0483025353554294,-0.0353611301385534,-0.0412929343370941,-0.0573386821435532,-0.0340519921509819,-0.045250330379494,-0.0477862241842106,-0.0097046027523176,-0.0283257035104447,-0.0265191795051293,-0.0128736873130605,-0.057895904706728,-0.0622064245516825,-0.0561784514682278,-0.0479834993194101,-0.0384698315448489,-0.0310535146982916,-0.0487085670852519,-0.0525961718554667,-0.0739646377407705,-0.0546456397501787,0.0,0.093287934423557,-36912.39999999991,-56540.09999999998,-11527.400000000023,13560.900000000023,-29838.5,-25357.09999999986,-125490.69999999995,-124735.0,-89611.3999999999,-113453.70000000008,-163028.7999999998,-126295.3999999999,-115117.1000000001,-109790.1000000001,-277105.8999999999,-325702.1000000001,-247775.9000000004,-389704.5,-205837.4000000001,-127196.2000000002,-82104.69999999995,-58811.59999999998,-69441.59999999986,-44929.59999999986,-17087.300000000047,-27655.300000000047,-29597.200000000183,-51762.89999999991,-32658.599999999977,-21623.099999999977,-8428.899999999907,-34527.0,65099.09999999998,78782.09999999986,51295.79999999981,65229.80000000005,-72567.59999999963,9115.799999999814,-43330.30000000028,-210221.2999999998,-238350.00000000047,-207489.09999999963,-152008.5,-179817.59999999963,-211667.3999999999,-139613.30000000028,-241840.2000000002,-268984.2999999998,-21679.399999999907,-65036.700000000186,-93511.69999999972,-44671.89999999991,-248992.3999999999,-267605.6999999997,-250650.0,-217474.5,-168453.7000000002,-139447.5,-213597.0,-229657.7999999998,-359140.0,-276514.89999999944,0.0,6.599999999999994,863.8400000000023,25.83666666666589,50.0,973.9033333333364,1174.9066666666652,1223.8100000000015,1342.1366666666695,1531.6366666666695,143.01333333333412,-239.28333333333333,383.6266666666682,2406.883333333333,1204.5433333333349,856.9833333333333,671.8166666666667,-2227.0333333333333,-3760.810000000025,-2819.9866666666544,-724.8233333333318,388.8033333333287,-211.8299999999969,-271.94666666666745,227.11666666666667,1414.856666666673,2787.733333333333,1806.4966666666712,1082.9899999999984,917.4133333333302,-480.0833333333333,-19.41333333333023,747.4966666666675,176.60999999999768,486.1133333333302,29.616666666666667,1207.9,2155.5333333333333,-154.0399999999907,2154.3533333333366,330.75333333332094,-3843.133333333333,-2015.65,3441.090000000006,4775.520000000003,2428.646666666664,-2889.3099999999936,-1401.3933333333428,-3683.2200000000175,-2075.793333333327,6.1766666666604575,-2130.833333333333,581.9433333333426,2433.789999999991,-3257.223333333324,-4547.13999999999,-3552.616666666667,-1939.703333333352,1658.1666666666667,5169.993333333327,4454.186666666686,856.8833333333333,81.05333333332092,-442.4266666666605,-0.0379745402972046,-0.0572939392766384,-0.0120278575004502,0.0147600122513032,-0.0182889451682241,-0.0154668975417994,-0.0701891242086078,-0.0692774281215095,-0.1011413980026211,-0.1254167802510996,-0.1178846068743941,-0.0910163320091163,-0.0861095743512671,-0.0831798887137593,-0.0881148927596856,-0.0994707013946362,-0.0376636849976029,-0.0590531610055614,-0.1019528446287672,-0.0616202710781898,-0.0781211464977849,-0.063826028069231,-0.0589984245642572,-0.0386973959857186,-0.0106349045417844,-0.0178263314523336,-0.0212132382269188,-0.0363613335741363,-0.03496656459975,-0.0228241549649827,-0.0119546791870096,-0.0468265508048478,0.0648882197745546,0.0806828425411528,0.0275919664979204,0.0350143004574364,-0.0232590489250417,0.0029113746735889,-0.0103977636588126,-0.0506678231835503,-0.0552003692345403,-0.0471545259768953,-0.0347432300030693,-0.0404519957844056,-0.0557257936086807,-0.0334787481877098,-0.0442418034278881,-0.0466624341888999,-0.0096576650549768,-0.0279282919321059,-0.0261706339089013,-0.0127911758556394,-0.0562518179323843,-0.0603111080891091,-0.0546295819022537,-0.0468504854365585,-0.0377392657782679,-0.0305763067285898,-0.0475413329397021,-0.0512369276369739,-0.0712954656488822,-0.0531793959003836,0.0,0.0977777777777777,0.9620254597027952,0.9427060607233616,0.9879721424995498,1.0147600122513032,0.981711054831776,0.9845331024582006,0.929810875791392,0.9307225718784904,0.8988586019973789,0.8745832197489004,0.8821153931256059,0.9089836679908836,0.9138904256487328,0.9168201112862406,0.9118851072403144,0.9005292986053638,0.9623363150023972,0.9409468389944384,0.8980471553712328,0.93837972892181,0.9218788535022152,0.9361739719307688,0.9410015754357428,0.9613026040142814,0.9893650954582156,0.9821736685476664,0.9787867617730812,0.9636386664258636,0.96503343540025,0.9771758450350172,0.9880453208129903,0.953173449195152,1.0648882197745546,1.0806828425411528,1.0275919664979205,1.0350143004574364,0.9767409510749582,1.002911374673589,0.9896022363411874,0.9493321768164495,0.9447996307654596,0.9528454740231048,0.9652567699969308,0.9595480042155944,0.9442742063913192,0.9665212518122902,0.955758196572112,0.9533375658111,0.9903423349450232,0.972071708067894,0.9738293660910986,0.9872088241443606,0.9437481820676156,0.9396888919108908,0.9453704180977464,0.9531495145634414,0.962260734221732,0.96942369327141,0.9524586670602978,0.948763072363026,0.9287045343511178,0.9468206040996164,1.0,1.0977777777777775,1.005380079754724,1.0092737180174427,1.029208931044694,1.0383691312437184,1.0336089132933544,1.0387307105241586,1.0394008301835378,1.044302175217381,1.022157983533205,0.9925092862873796,0.9921424627485372,0.9948794061742742,1.0079772297570828,1.0287737451508114,1.0051252457688582,1.012552040447941,1.0178024583189054,0.9897179890292708,0.960365628202938,1.0043645604839195,0.9886627110387138,1.006392847685569,1.0332214479140622,1.0398140579167283,1.0526435648007335,1.0451773834490932,1.0431730953995817,1.0243381094247637,1.0036652226548084,1.0061505551269456,1.0259963816420243,1.000011799200394,0.990774781039101,1.0330926021397282,1.058990752760794,1.0527652578918762,1.011391381360761,1.0300625192783797,1.0579131748831987,1.0305418408377385,1.011701227671497,1.0000130676032797,0.983358603429509,0.9880711811654508,1.010869177465652,1.036859012288288,1.0180538935114722,1.0058512556596466,1.0259179612995784,1.001399963782416,1.0124497299836352,1.0232815841989225,1.0131334834255965,1.0108885374622154,1.0036397490199531,1.0064971254341666,0.9997064713566832,0.9959560930835332,0.9804663807944206,0.9909341940517612,0.9648964425122988,0.998875888536069,-740.3098998887652,-832.1855394883203,111.12324805339266,191.65984427141268,-771.1328142380422,-622.1279199110122,-4013.27808676307,-4330.450723025584,-1957.2589543937704,-2082.113236929922,-4395.029810901001,-4829.817797552836,-3374.0678531701888,-3198.184204671857,-6839.942825361512,-7259.715239154615,4581.080756395995,-3301.237597330367,-5542.960400444938,-2390.092547274749,-1739.9588431590655,-1164.541935483871,-1165.8892102335926,-611.0914349276974,102.03003337041156,31.32591768631813,-48.71279199110122,-836.2618464961067,-405.177085650723,-269.3081201334816,-342.2393770856507,-1002.5575083426028,2865.913014460512,3829.138598442714,3071.533481646273,2730.3835372636263,-44.487208008898776,1921.30723025584,2648.638264738598,-539.4549499443825,-2546.0509454949943,-3529.700333704115,-3452.2173526140155,-2229.8714126807563,604.3134593993324,2222.4880978865403,2213.950166852057,1324.49766407119,1764.422024471635,1069.160400444939,272.2080088987764,291.9274749721913,-2736.456507230256,-2677.842046718576,-1849.8422691879869,-1559.674527252503,-370.4186874304783,-592.934149054505,-1413.5510567296997,-687.2438264738596,-460.77441601779753,-592.1790878754172,313.6,-1082.1862068965515,-97.44315906562848,1319.9254727474972,2083.030033370412,2269.6676307007783,2188.2266963292545,2392.9599555061177,-165.16484983314794,-1029.4289210233592,4.349054505005562,2314.704338153504,1916.570411568409,1098.107897664071,780.1481646273637,-2573.801557285873,292.6921023359288,-699.1523915461623,-2602.6798665183537,127.82291434927696,-1099.5933259176863,-899.3750834260288,217.32413793103444,2037.9919911012232,3905.942602892102,1959.9196885428253,825.908787541713,312.95283648498327,-1664.3652947719688,-500.8921023359288,429.4013348164627,-568.329254727475,1558.1343715239154,612.5911012235817,471.1853170189098,2231.676751946607,-1336.418687430478,1724.128364849833,-3.285205784204672,-8228.793325917684,-3498.259176863181,3951.055617352614,8868.95639599555,3710.427363737485,-6340.208453837597,-2188.373526140156,-6289.768186874305,-4385.753948832035,-4668.732814238042,-3017.6720800889875,5.686763070077864,2285.6774193548385,-4596.148164627363,-6436.082758620689,-5924.051390433815,-4343.455172413793,495.9477196885428,6263.984872080088,6424.004004449388,3426.761735261401,4468.3070077864295,2442.042269187986,2496.955506117909,2520.5486095661845,-121.72057842046718,-734.9810901001113,518.5668520578421,483.2952169076752,3050.924360400445,2840.4476084538373,1874.9690767519464,2614.8796440489427,4139.046051167964,2974.816685205784,1331.5274749721914,697.3025583982202,5201.184204671857,4533.657619577308,8201.362402669633,762.179087875417,-464.4389321468298,2089.284538375973,519.47319243604,397.4843159065628,2035.4082313681868,2548.791323692992,3962.362402669633,3625.055394883203,3112.3170189099,2787.9608453837595,524.6989988876529,-319.8636262513904,1035.3296996662957,827.0202447163514,-2263.669410456062,-208.5052280311457,3757.144382647386,2252.2071190211345,1827.287430478309,1753.3317018909895,9219.17575083426,8097.705895439376,4937.513681868742,-2198.852502780868,-2137.781535038932,-650.6921023359288,6029.552391546162,7078.787319243604,6663.086540600667,-518.6444938820912,1735.809343715239,1177.3519466073412,5243.589543937708,894.543492769744,-563.265850945495,2807.5165739710787,1143.2182424916573,1346.2051167964405,1129.1145717463849,3714.795773081201,5726.296329254727,6156.779087875417,9939.994215795326,4474.609788654059,-191.2559585492224,-292.95388601036257,-59.72746113989649,70.26373056994831,-154.60362694300517,-131.38393782383346,-650.2108808290153,-646.2953367875648,-464.3077720207249,-587.8430051813475,-844.7088082901545,-654.3803108808286,-596.4616580310885,-568.8606217616585,-1435.7818652849735,-1687.5756476683944,-1283.8129533678775,-2019.1943005181347,-1066.5150259067366,-659.0476683937834,-425.4129533678754,-304.723316062176,-359.80103626942935,-232.79585492227903,-88.535233160622,-143.29170984455982,-153.35336787564864,-268.2015544041446,-169.21554404145067,-112.03678756476673,-43.67305699481817,-178.89637305699483,337.3010362694299,408.1974093264241,265.7813471502581,337.9782383419692,-375.997927461138,47.23212435233064,-224.50932642487192,-1089.2295336787556,-1234.9740932642512,-1075.0730569948166,-787.6088082901555,-931.697409326423,-1096.7222797927457,-723.3849740932657,-1253.058031088084,-1393.701036269429,-112.32849740932596,-336.97772020725483,-484.51658031087936,-231.4606217616576,-1290.116062176165,-1386.5580310880814,-1298.7046632124352,-1126.8108808290156,-872.8170984455968,-722.5259067357513,-1106.720207253886,-1189.9367875647658,-1860.829015544041,-1432.7196891191682,0.0,0.0341968911917098,45801.59999999998,67899.40000000002,37022.0,16456.199999999953,76540.79999999981,84613.3999999999,183717.2000000002,188619.3999999999,107343.79999999992,112149.20000000008,161217.7999999998,123005.19999999995,124831.0,142542.59999999986,294774.2000000002,359192.5999999996,351737.7999999998,344822.7999999998,150700.0,139236.0,75185.80000000005,67086.79999999993,99347.40000000014,86545.80000000005,94905.80000000005,88665.0,82173.3999999999,85890.3999999999,40604.0,30152.600000000093,26156.79999999993,38014.60000000009,-76774.59999999998,-50558.80000000005,46171.19999999995,19110.19999999996,117892.3999999999,77696.79999999981,233123.7999999998,312533.2000000002,292681.5999999996,214001.0,120093.59999999964,176673.80000000077,252786.80000000028,259512.6000000001,334479.4000000004,305084.7999999998,124409.2000000002,85549.20000000019,140787.3999999999,98256.80000000028,282525.7999999998,313050.2000000002,282225.5999999996,256184.2000000002,187682.8000000008,142578.0,150987.60000000056,213979.60000000056,238958.0,270799.80000000075,-27951.399999999907,-17934.800000000047,16356.20000000007,8319.400000000023,-22077.40000000014,-22976.19999999996,-105657.3999999999,-111531.0,-57245.79999999993,-50360.79999999993,-99281.3999999999,-109778.0,-74076.59999999986,-87749.80000000005,-109919.6000000001,-156643.59999999963,154112.7999999998,51987.39999999944,-70916.0,-49925.80000000005,-26782.999999999884,-39989.19999999995,-71584.80000000005,-37574.0,-7193.199999999953,-3878.0,20067.0,20510.800000000047,8282.0,-16084.400000000023,-17175.0,-18966.399999999907,41001.40000000002,84100.80000000005,73551.19999999995,45448.0,23266.80000000028,40219.60000000009,80333.6000000001,92841.6000000001,36049.199999999255,-63787.40000000037,-118747.7999999998,-175598.0,-43056.79999999981,132800.80000000028,98527.19999999924,38103.0,-12304.600000000091,-21459.19999999972,-17213.799999999814,49613.79999999981,-46365.0,-150819.7999999998,-202912.7999999998,-127919.7999999998,-100517.60000000056,-103465.40000000036,-100844.2000000002,-26914.39999999944,-57911.40000000037,-15450.400000000373,39521.20000000007,14658.0,-16586.79999999993,757.0,4035.7999999998137,13705.800000000048,-21239.0,-23190.59999999986,-18772.400000000023,-32470.0,-61102.39999999991,-72383.40000000014,-87689.59999999986,-75366.80000000005,-153259.3999999999,-154357.0,-40883.800000000745,-311646.60000000056,-181445.0,-59088.39999999991,-48026.99999999988,-23483.599999999977,8982.59999999986,16670.199999999953,49377.0,38862.60000000009,30215.40000000014,6626.800000000047,-4986.400000000023,-4278.0,21604.400000000023,-4157.0,20989.0,65252.0,140898.0,123204.59999999986,14067.600000000091,81924.80000000028,206033.3999999999,36076.39999999991,-89228.20000000019,-202056.00000000047,-175213.0,-124336.2000000002,23296.80000000028,70955.19999999972,154.59999999962747,-175038.2000000002,91553.19999999972,32593.600000000093,51311.40000000037,-20176.799999999814,-106049.7999999998,-56293.200000000186,-79998.59999999963,-50524.40000000037,-52964.200000000186,-29509.0,-26569.200000000183,-21530.39999999944,-84657.20000000019,-109651.40000000036,-61307.59999999998,-57859.59999999998,-15380.199999999952,-16494.20000000007,-64843.60000000009,-61138.19999999995,-166427.3999999999,-169867.19999999995,-91508.19999999995,-105032.40000000002,-176467.19999999995,-202610.19999999995,-156359.0,-133628.80000000005,-297726.2000000002,-264690.7999999998,-120010.0,-296549.2000000002,-185856.80000000005,-139734.3999999999,-76746.19999999995,-52652.19999999995,-78073.0,-86626.6000000001,-98564.40000000014,-80687.6000000001,-63820.19999999995,-77884.19999999995,-18162.599999999977,-21373.600000000093,-30956.79999999993,-39855.39999999991,49720.00000000012,78127.59999999986,15363.399999999909,-1284.6000000000931,-65671.0,-57237.0,-51597.19999999972,-90762.7999999998,-180423.00000000047,-303218.4000000004,-300258.3999999999,-272292.6000000001,-140175.0,-87749.3999999999,-123620.2000000002,-202339.4000000004,-37888.0,-7288.399999999907,-109026.0,-117321.7999999998,-161619.2000000002,-138031.40000000037,-146626.59999999963,-156528.7999999998,-227578.0,-312875.2000000002,-363367.0,-261128.7999999998,-372528.7999999998,-263978.2000000002,37015.80000000005,34832.59999999998,17147.0,9502.79999999993,3051.399999999907,4167.199999999953,-8837.199999999953,-3957.1999999999534,-8308.0,-3779.4000000000233,8403.399999999907,-4550.800000000047,-20335.59999999986,-13489.40000000014,-48760.60000000009,-42819.0,-48760.800000000745,-55502.79999999981,17405.0,-5691.59999999986,14973.800000000048,9895.599999999977,-887.8000000000466,3580.199999999953,26247.59999999986,29639.600000000093,29478.200000000183,22373.59999999986,26004.20000000007,30349.399999999907,22595.400000000023,24654.800000000047,27432.20000000007,20212.399999999907,61977.39999999991,79533.3999999999,61867.39999999991,103393.3999999999,87699.00000000047,-11278.0,-16582.400000000373,-20606.0,5704.0,46706.0,51693.60000000009,79192.99999999953,90971.39999999944,2401.4000000003725,129765.19999999972,43524.0,76566.20000000019,22425.600000000093,-11800.599999999627,19462.0,-11954.799999999814,14778.400000000373,-26212.200000000183,-35278.200000000186,-45026.200000000186,21151.200000000183,-83196.79999999981,-46620.200000000186,-37655.0,-42182.0,-32003.0,-35922.0,-93021.0,-99702.0,-93478.0,-92989.0,-31265.0,-46704.0,-52695.0,-94427.0,-53507.0,-101566.0,-38514.0,-153267.0,-245027.0,-155689.0,-167858.0,-49161.0,-64817.0,-33346.0,-54193.0,-40749.0,-89005.0,-83820.0,-84798.0,-72511.0,-40172.0,-32660.0,-28177.0,-28270.0,-63627.0,-46395.0,-102184.0,-78684.0,-56726.0,-56433.0,-224159.0,-165859.0,-169674.0,-203038.0,-238712.0,-250100.0,-132479.0,-215169.0,-146788.0,-197210.0,-194656.0,-91293.0,-147446.0,-93521.0,-286480.0,-250858.0,-308848.0,-254474.0,-277776.0,-211983.0,-278768.0,-221709.0,-423665.0,-145498.0,46052.0,32774.0,31026.0,34553.0,78737.0,92076.0,82436.0,88464.0,35820.0,34848.0,51138.0,90562.0,46096.0,84847.0,29753.0,122613.0,253468.0,179971.0,169198.0,38742.0,68418.0,43329.0,61008.0,46099.0,89005.0,84960.0,83749.0,78275.0,56595.0,38774.0,28484.0,32426.0,64405.0,37712.0,108079.0,76388.0,111902.0,47095.0,240541.0,186727.0,285947.0,196672.0,241701.0,244094.0,161800.0,218420.0,165231.0,210617.0,233974.0,111612.0,163008.0,122448.0,270462.0,296651.0,309935.0,249585.0,300113.0,236826.0,287187.0,225104.0,423539.0,138227.0,755.0800000000047,-1398.0,-1242.3599999999976,292.95999999999765,3140.7399999999907,2901.0,-692.3399999999907,-450.3399999999907,-860.9599999999976,-2452.9599999999978,-5467.0,-7839.680000000005,-5253.119999999995,-3843.580000000005,371.2399999999907,-7118.979999999981,13257.659999999963,3594.2799999999816,-5492.019999999995,-2237.4199999999955,-1977.6399999999908,-3212.4,-5189.660000000009,-1998.5,1381.2199999999953,696.2,2584.560000000009,2466.819999999995,430.8400000000023,-1486.4800000000046,-647.1199999999953,-1283.1199999999951,818.2400000000023,2905.4199999999955,4178.3,1926.4199999999955,893.2600000000093,2613.1600000000094,7808.760000000009,7843.260000000009,8183.259999999963,-5950.740000000037,-10223.0,-13113.52000000002,-4823.479999999981,8737.63999999999,3298.1599999999626,367.3,775.1799999999814,-4488.879999999981,-3601.679999999981,3903.5,-1546.1,-8562.7,-20100.25999999996,-15326.7,-9597.320000000018,-9475.1,-11020.87999999998,-4369.259999999963,-5842.420000000018,-814.7400000000373,-1827.9199999999955,-1880.7,1334.0400000000022,2819.259999999997,-342.0600000000093,324.3,-6778.239999999991,-6466.239999999991,-5405.7599999999975,-7796.359999999998,-11464.9,-9677.580000000004,-7084.819999999995,-5161.280000000004,-22811.360000000008,-21924.879999999983,-22227.14000000004,-17571.120000000017,-5268.619999999995,-7105.919999999996,-2200.039999999991,-1341.4,-3601.360000000009,-4429.4,-5013.680000000005,-3716.1,-1398.9399999999907,-2440.180000000005,2253.140000000002,1895.319999999996,663.6800000000046,1131.4800000000046,5980.040000000003,5186.419999999996,3499.5,5269.719999999996,2021.5600000000093,5600.660000000009,-6307.539999999991,-6604.439999999991,-5648.740000000037,-619.8400000000372,-9613.7,-13137.820000000018,-14703.37999999998,531.6399999999907,-13336.840000000037,-16578.3,4422.879999999981,-2739.4799999999814,-4108.379999999981,2966.9,-6269.8,-18233.6,-25099.359999999964,-20414.7,-13371.920000000018,-15150.8,-13192.179999999982,-5810.659999999963,-15944.62000000002,-17701.540000000037,-7511022.799999991,-8948112.0,-2868778.399999996,-711469.6000000043,-7736860.400000017,-7057736.0,-25189939.599999983,-25402144.599999983,-14481318.399999997,-17598365.399999995,-29420098.0,-30100991.20000001,-23745606.79999999,-19361964.20000001,-47343030.40000002,-47195221.199999966,-27520518.60000007,-49621130.800000034,-28038946.79999999,-21623651.79999999,-11814134.599999985,-9388363.0,-14253820.400000015,-12434913.0,-10525229.200000009,-8906136.0,-6595504.599999983,-9318041.200000009,-3034686.399999996,-3937315.2000000086,-4083819.799999992,-6381605.799999991,8150843.600000004,13781722.799999991,6798588.0,4515180.799999991,-10226390.599999985,-4253160.599999983,-5682656.599999983,-19883248.599999983,-34147431.60000007,-40575818.60000007,-41174608.0,-38736200.800000034,-24950075.19999997,-15463867.400000015,-24033745.60000007,-30869462.0,113856.19999996571,-6186987.199999966,-17803574.199999966,-12221757.0,-31696772.0,-35777177.0,-36629528.39999993,-32959029.0,-34650316.800000034,-39261132.0,-46061768.199999966,-37813766.39999993,-56677278.800000034,-41319475.60000007,2149871.8000000035,1398027.0,326391.4000000019,848468.5999999981,389242.39999999246,772140.0,-1656180.3999999925,-1599558.3999999925,-1477389.5999999982,-2168685.599999998,-3123066.0,-3495952.8000000035,-4050711.199999997,-3003069.8000000035,-9156353.600000007,-9231690.799999986,-6265556.40000003,-13318554.200000014,-5202977.199999996,-2794892.1999999965,-916429.3999999925,-597363.0,-404273.60000000754,53413.0,2064037.199999996,1980767.0,1719770.6000000075,786940.1999999962,1075842.4000000018,1303783.1999999962,1533221.8000000038,1023180.8000000038,2437955.400000002,3389915.1999999965,7008398.0,7088465.199999996,3383498.6000000075,6746485.600000007,7648080.600000007,124372.60000000754,-3228814.40000003,-4836114.40000003,-5024881.0,-2751527.200000015,-680352.7999999849,3189712.3999999925,-376309.4000000302,-5906198.0,6456906.799999985,2419316.200000015,2990098.200000015,2069756.0,-2110055.0,-1492266.0,-3686836.59999997,-1564895.0,-3781059.200000015,-4736352.0,-6222292.799999985,-2952884.59999997,-11630586.200000014,-8144797.40000003,-121562.19999999972,-251021.0,-50144.59999999986,106922.59999999986,-77777.60000000056,-27454.0,-592380.3999999994,-574510.3999999994,-384430.5999999999,-540062.5999999999,-894519.0,-798112.8000000003,-660078.1999999997,-532453.8000000003,-1560209.6000000006,-1625231.7999999989,-1299571.4000000022,-1837556.200000001,-922027.1999999996,-604794.1999999997,-312509.39999999944,-215702.0,-311641.60000000056,-237799.0,-124363.80000000028,-138339.0,-136500.39999999944,-254011.80000000028,-47922.59999999986,-2539.8000000002794,-10788.19999999972,-113607.19999999972,328219.40000000014,431049.1999999997,361870.0,380665.1999999997,-79233.39999999944,195799.60000000056,-35263.39999999944,-750982.3999999994,-942506.4000000022,-749601.4000000022,-707821.0,-672977.2000000011,-776545.7999999989,-536761.6000000006,-944896.4000000022,-889547.0,232472.79999999888,-25799.79999999888,-442273.7999999989,-121276.0,-411811.0,-659482.0,-740571.5999999978,-600305.0,-619328.2000000011,-843930.0,-1078178.7999999989,-1033753.5999999978,-2114319.200000001,-1351060.4000000022,-0.1302167529034795,-0.110745819900332,-0.3434852270220668,-1.3345152062716303,-0.2164102637808996,-0.2392634125164217,-0.0718635704866875,-0.0726793359014262,-0.0609868504790282,-0.0518907284423131,-0.0470414476525537,-0.0457007874212461,-0.0562258952253854,-0.0701731490651139,-0.0665621100587595,-0.0703586913159759,-0.2467808509974802,-0.1365441877435005,-0.07331862407899,-0.095610538826749,-0.090167416917698,-0.0985161097839953,-0.0826844289408893,-0.0927137166138597,-0.154617440539917,-0.1761512512272438,-0.2171236450960861,-0.1554865415276333,-0.3131671200029108,-0.2440299928235356,-0.1718969088694857,-0.1157373274294067,0.1354907607354899,0.0789626243244422,0.2863716701173832,0.4311151836931987,-0.3117790161467141,-0.7508268086561352,-0.7499575110697368,-0.2140909207361619,-0.128919827750676,-0.1102638505979517,-0.1076024087466722,-0.1169697829530044,-0.1557941596905489,-0.2799103153199564,-0.234377699329562,-0.1905102201003697,21.09069159168076,-0.3877061520347113,-0.2042107926845389,-0.2914639032669361,-0.1429480579284225,-0.1256444576384548,-0.1268977571657736,-0.1427930112868313,-0.1311552510827259,-0.1171167199152586,-0.0994338293769626,-0.1208618562788817,-0.0898899719229286,-0.1273859099993028,Efa,2025-04-09
883648.9,875810.6,878299.5,867203.7,1477847.3,1503734.3,1521431.3,1527725.4,747572.2,733117.7,1095426.5,1130757.7,1115923.4,1104144.6,2672337.2,2784828.5,5961928.4,5891212.0,1775158.1,1847024.0,933696.5,826286.8,992937.9,978585.4,1389860.0,1356358.5,1249372.7,1279105.7,878806.5,865222.9,648739.5,669582.5,1004638.6,1027023.7,1798264.6,1776687.7,2826080.8,2911708.2,3767960.2,3636336.4,3805992.3,3807316.3,3693443.0,3827491.2,3359715.9,3677332.0,4885977.8,5089899.8,2075739.9,2165309.6,3212946.8,3143747.0,3939024.1,3901050.7,3893278.1,3976377.7,3907624.8,3963629.1,3797850.5,3864626.9,4382992.0,4611422.2,41.260000000000005,75.0,-0.0522555326502859,-0.0670404537144666,-0.0532344706490588,-0.0370046370663169,-0.0563996203595779,-0.0490361785120293,-0.1089531980188672,-0.1104795697732854,-0.1386127179134175,-0.1599656045184392,-0.1492020743819597,-0.1204003771608465,-0.119785209744622,-0.126038619957427,-0.1194345729710606,-0.127051716725222,-0.0829339629631096,-0.0746399307032706,-0.0771693222259192,-0.0892310313879622,-0.0599530294311484,-0.0647459185302851,-0.1162613290650519,-0.1190385050389245,-0.1067065795056993,-0.0905300217287645,-0.060593589291222,-0.0410699589167739,-0.0096178434010584,-0.0454992322359563,-0.0500932720009431,-0.0455855643186848,0.0102983214863633,0.0429901403983812,-0.0119770490163831,-0.0246626344608747,-0.0483206035431254,-0.0259742147901035,-0.0511178259728945,-0.0677825335968519,-0.0515095339239172,-0.0566115683859657,-0.0763191474411859,-0.0607988261227263,-0.0596430366051826,-0.0739207187215842,-0.0789820725701747,-0.0870144271432543,-0.052962723612494,-0.0293167895805587,-0.0472457396948609,-0.0529788726238374,-0.0573226401322565,-0.0623675807181774,-0.0827328314507396,-0.0786667004997882,-0.0506037146551881,-0.0599518286050418,-0.0894335913725579,-0.0819813291136847,-0.0905844225807807,-0.0805094228577859,0.0002423948624159,0.1013684943882886,-47403.29999999993,-60727.59999999998,-48022.69999999995,-32691.70000000007,-85745.30000000005,-75575.19999999995,-175132.19999999995,-178459.0,-111148.40000000002,-127174.30000000005,-176262.3999999999,-144678.6000000001,-142006.5,-148315.2999999998,-339011.3999999999,-377276.7000000002,-515528.2999999998,-456546.0,-142412.0,-172388.69999999995,-57690.0,-55268.59999999998,-122418.70000000008,-123706.20000000008,-156509.0,-128520.8999999999,-78044.6000000001,-53626.5,-8493.0,-40276.29999999993,-33325.19999999995,-31229.69999999996,10293.0,43216.29999999993,-21667.399999999907,-44362.60000000009,-139911.0,-76620.09999999963,-197617.7999999998,-255025.6000000001,-201181.80000000028,-221755.9000000004,-292915.7999999998,-239926.6999999997,-206480.0,-282130.2000000002,-401553.7000000002,-462735.10000000056,-112900.2000000002,-64419.60000000009,-155441.1000000001,-171043.0,-232392.2999999998,-251046.2999999998,-335801.3000000003,-325441.39999999944,-202829.0,-244894.3999999999,-355306.7999999998,-330176.50000000047,-415568.7000000002,-386617.2999999998,0.0100000000000051,7.22999999999999,648.7033333333326,180.66666666666663,-375.3366666666659,86.39666666666356,397.94333333333486,880.7166666666667,1407.2300000000046,1289.2133333333302,263.1,160.78999999999846,530.4566666666651,1185.8833333333334,-96.34666666667133,-589.5933333333271,330.24666666667906,521.8433333333271,-4034.653333333321,-1326.5,2633.070000000003,218.85333333333645,780.5899999999984,118.37333333333568,-423.2566666666651,-270.1333333333333,474.98666666666975,831.4566666666651,654.9899999999984,893.236666666662,210.6366666666659,-219.48999999999845,526.7633333333341,245.61000000000155,-1163.9600000000016,-758.3100000000015,293.6666666666667,200.56333333333023,-326.7600000000093,-4.706666666657354,-844.3066666666574,267.2200000000031,-70.48333333333333,-848.05,-82.0400000000062,334.6066666666729,-776.3633333333303,-385.0266666666605,-1209.5800000000124,-3349.9200000000187,-584.45,1154.826666666676,-1101.7933333333426,734.1133333333303,2371.096666666664,-1031.5833333333333,-3031.5033333333363,384.9300000000124,2194.993333333327,-1458.5766666666605,-4748.5766666666605,28.78333333333333,2238.946666666679,-1085.3400000000065,-0.0509136866869547,-0.0648426300176543,-0.0518423287275204,-0.0363283332707335,-0.0548386453095263,-0.0478533181748099,-0.1032276127595577,-0.1045953766779253,-0.1294348825450327,-0.1478269006337383,-0.1386049685579546,-0.1134345948911757,-0.1128890409553028,-0.1184192004869775,-0.1125779326910208,-0.119311874886389,-0.0795880735103948,-0.0719224015786361,-0.0742669068525839,-0.0853657600548911,-0.0581912301609917,-0.0626944148944013,-0.1097574533561733,-0.1122263836538353,-0.101210642479253,-0.0865530897660779,-0.058794321876022,-0.0402380163096532,-0.0095717398691197,-0.04447966381417,-0.0488592944335045,-0.0445621523141291,0.0103515317008492,0.0439276020895959,-0.011905609660141,-0.0243609965084435,-0.0471717420122334,-0.0256397866325462,-0.0498332903803682,-0.0655363340650394,-0.050205405350369,-0.0550389491655176,-0.0734795372659379,-0.0589874721257433,-0.0578992309424168,-0.0712546769609267,-0.0759435097455211,-0.0833361293032251,-0.0515846346779446,-0.0288912214093083,-0.0461470307502292,-0.0515999505247692,-0.0557106454296914,-0.060462532546807,-0.0794029310492492,-0.0756520421790863,-0.0493446733302293,-0.0581900992117544,-0.0855510095897402,-0.0787108401790654,-0.0866027807046392,-0.0773537904212241,0.0002424242424243,0.1066843736166443,0.9490863133130452,0.9351573699823456,0.9481576712724796,0.9636716667292664,0.9451613546904736,0.95214668182519,0.8967723872404423,0.8954046233220747,0.8705651174549672,0.8521730993662616,0.8613950314420453,0.8865654051088243,0.8871109590446972,0.8815807995130225,0.8874220673089791,0.8806881251136109,0.9204119264896052,0.9280775984213638,0.925733093147416,0.9146342399451088,0.9418087698390084,0.9373055851055986,0.8902425466438267,0.8877736163461646,0.898789357520747,0.913446910233922,0.941205678123978,0.9597619836903468,0.9904282601308804,0.95552033618583,0.9511407055664954,0.9554378476858708,1.0103515317008491,1.043927602089596,0.9880943903398588,0.9756390034915564,0.9528282579877664,0.9743602133674536,0.9501667096196318,0.9344636659349606,0.9497945946496308,0.9449610508344825,0.926520462734062,0.9410125278742566,0.9421007690575832,0.9287453230390732,0.9240564902544788,0.9166638706967748,0.9484153653220554,0.9711087785906916,0.9538529692497708,0.9484000494752308,0.9442893545703086,0.939537467453193,0.9205970689507508,0.9243479578209136,0.9506553266697706,0.9418099007882456,0.9144489904102596,0.9212891598209344,0.9133972192953608,0.922646209578776,1.0002424242424244,1.1066843736166443,1.0183154070201434,1.0191654755780384,1.0157888907336994,1.0216101782496054,1.015212786246238,1.0144901300220128,1.0143300265507305,1.0151395710803592,1.006696823157614,1.0068045500829952,1.0114418707279744,1.0154351887271829,1.009439238227822,1.0087556495820744,1.0074754214772743,0.999410962038834,1.0085838937371825,1.003289948986713,1.0075659815513394,1.007075175866726,1.0165332087939467,1.0114978593517776,1.0138006983596095,1.0191861209864976,1.0229666399158286,1.0260704000607728,1.0326908501192502,1.0180157724109915,1.019710819176614,1.0247698727950283,1.0223981683849055,1.0126077999212917,0.999666112064055,1.00916297234601,1.0276967491093074,1.0285271636922932,1.0187492763803323,1.024618647154665,1.0236912248353205,1.0160353367278605,1.0196092303551274,1.0244959869421053,1.0281445062095265,1.022033241285583,1.0122682267679126,1.0218332176526397,1.009113401972168,0.9994379425162636,1.0179164678559989,1.0097205077639022,1.0227609474550126,1.0225707812561278,1.0024628325285387,1.0124429414823402,1.0340654043998323,1.0335459247926069,1.0406772848292325,1.0300252808378043,1.0114815781237083,1.0041712085958543,0.9852949864737566,1.0050680471812998,-741.8233592880979,-982.808898776418,-223.95172413793105,-61.26874304783093,-1196.59510567297,-905.4449388209122,-4421.462513904338,-4666.436484983315,-2714.338153503893,-2814.567964404894,-4237.77597330367,-3895.419354838709,-3142.2222469410453,-3277.8327030033365,-7856.498331479421,-9488.456507230256,-303.1303670745272,-2568.877419354839,-3191.557953281424,-3203.745050055617,-1349.4887652947718,-1096.5659621802,-2013.848498331479,-1708.1412680756396,-2136.3808676307003,-2057.066073414905,-1186.396662958843,-964.9101223581756,125.9899888765295,-35.06384872080089,-540.3443826473859,-686.4578420467185,2637.1621802002223,3195.8529477196885,1220.852725250278,1032.0798665183538,73.43047830923248,436.20734149054505,-1334.326362625139,-1532.6763070077864,-1280.095216907675,-1178.577530589544,-509.01979977753047,-519.5859844271413,-482.6335928809789,43.40667408231368,-1291.6233592880978,-3553.3875417130143,430.0611790878754,355.3379310344827,649.7692992213571,-1242.981535038932,-3919.3837597330366,-1166.3704115684093,626.2567296996663,-1370.4153503893217,-3464.3437152391543,-4074.99043381535,-1191.695661846496,202.81223581757507,1336.9692992213568,-2324.6218020022243,221.54171301446053,444.78932146829806,-104.2166852057842,-380.9319243604004,-740.9094549499443,-724.4894327030033,-56.35328142380423,512.6865406006673,402.0505005561735,93.14638487208008,-253.98064516129028,28.20489432703003,277.13837597330365,673.9997775305895,539.4547274749722,-534.2233592880978,461.7305895439376,-659.8153503893213,-1046.386874304783,-42.53904338153504,-685.0338153503892,4.965962180200222,674.2760845383759,-185.80467185761955,-545.3192436040044,-138.75995550611788,-640.4703003337041,37.98576195773081,142.9245828698554,86.52969966629587,-56.10923248053392,270.68921023359286,227.6369299221357,-399.5973303670745,-633.5399332591768,-697.7119021134594,196.5474972191324,779.3926585094549,2411.341935483871,264.03604004449386,239.3472747497219,1698.461401557286,-861.6487208008898,-2004.8355951056728,189.6600667408231,-597.9058954393771,-1727.1802002224692,1291.5601779755282,-2592.4144605116794,-637.4923248053393,456.9256952169076,81.29632925472747,-569.4765294771969,919.9632925472746,917.2173526140156,-671.5697441601778,-734.8324805339265,1013.5753058954392,632.7581757508342,-109.85072302558396,-2325.596440489433,-873.979087875417,2434.7072302558395,2274.862513904338,1155.0149054505005,1349.9343715239154,2617.850723025584,2363.078754171301,5390.07319243604,5519.555506117908,2794.238709677419,2952.0313681868743,4860.279421579534,4251.399332591769,3628.4567296996656,4246.67363737486,7035.072969966629,7340.148832035594,8424.5617352614,7211.7957730812,3108.621357063404,4174.1951056729695,1554.6593993325916,1200.4549499443824,3377.491657397108,4062.627808676307,5517.606896551724,4606.568409343715,3051.298553948832,1872.9526140155729,435.56418242491657,1565.806896551724,1721.864516129032,1399.8051167964404,633.0233592880978,-469.02780867630696,2648.37063403782,3453.4932146829806,5465.141935483871,3824.6218020022247,6034.937708565072,7740.7997775305885,6531.457842046718,7567.769299221357,8765.14660734149,6227.719911012236,6199.943715239154,8312.9127919911,10684.55150166852,11105.399777530589,5072.221802002225,2944.5094549499445,5884.890989988877,5603.612458286985,7659.890100111234,9717.28253615128,11650.75172413793,10514.74215795328,4102.915239154616,5962.095884315906,11675.5850945495,10578.406451612902,9229.230700778642,8528.762180200221,-238.20753768844185,-305.16381909547727,-241.3201005025124,-164.27989949748778,-430.8809045226133,-379.7748743718591,-880.0613065326631,-896.7788944723618,-558.5346733668343,-639.0668341708545,-885.7407035175875,-727.028140703518,-713.6005025125628,-745.3030150753759,-1703.5748743718589,-1895.862814070353,-2590.594472361808,-2294.2010050251256,-715.6381909547739,-866.274874371859,-289.8994974874372,-277.7316582914572,-615.1693467336687,-621.6391959798998,-786.4773869346734,-645.8336683417081,-392.1839195979904,-269.47989949748745,-42.678391959798994,-202.39346733668307,-167.46331658291433,-156.9331658291455,51.72361809045226,217.16733668341672,-108.8814070351754,-222.92763819095524,-703.070351758794,-385.02562814070166,-993.054271356783,-1281.5356783919603,-1010.9638190954788,-1114.351256281409,-1471.9386934673355,-1205.6618090452248,-1037.5879396984924,-1417.7396984924633,-2017.8577889447245,-2325.302010050254,-567.337688442212,-323.71658291457334,-781.1110552763823,-859.5125628140704,-1167.800502512562,-1261.5391959798983,-1687.4437185929662,-1635.3839195979872,-1019.2412060301508,-1230.6251256281405,-1785.4613065326623,-1659.1783919598013,-2088.2849246231167,-1942.800502512562,5.0251256281432745e-05,0.0363316582914572,63396.59999999998,72052.80000000005,63273.40000000002,57439.19999999995,120227.0,112113.19999999995,207746.3999999999,207143.3999999999,115173.0,129929.0,190609.4000000001,165173.80000000005,150896.80000000005,158950.19999999995,355524.3999999999,398173.0,560729.3999999994,474752.0,170599.6000000001,187583.59999999983,78784.79999999993,67152.40000000002,135021.99999999988,143920.80000000005,193750.7999999998,161486.7999999998,120040.19999999995,76581.0,26284.0,65014.60000000009,51777.80000000005,40711.40000000002,-3951.1999999999534,-34393.80000000005,66050.19999999995,91694.0,199111.0,138749.7999999998,265568.8000000003,334849.3999999999,288901.3999999999,303304.8000000003,389406.2000000002,338186.3999999999,274855.8000000003,381656.0,476335.0,454010.8000000008,173644.3999999999,101790.3999999999,218056.2000000002,243459.1999999997,262654.7999999998,312904.39999999944,478325.00000000047,489090.0,355919.8000000003,350660.8000000003,377873.8000000003,353810.3999999999,365067.0,407611.3999999994,-12289.600000000091,-26940.600000000093,-9975.800000000048,3289.0,-5734.0,-4224.0,-92568.19999999995,-93204.0,-69300.40000000002,-82132.79999999993,-128286.59999999986,-108045.80000000005,-70669.19999999995,-31218.40000000014,-159689.80000000028,-164220.2000000002,-107864.19999999924,51756.199999999255,28998.800000000047,-76072.59999999986,-8742.0,-30860.400000000023,-100600.19999999995,-79531.20000000007,-82232.19999999995,-60060.59999999986,-6511.800000000047,8416.59999999986,15305.599999999977,-17369.800000000047,-21757.400000000023,-19398.0,23939.400000000023,81329.59999999986,53235.39999999991,24064.59999999986,-23308.0,36631.80000000028,30397.0,-113827.3999999999,-127300.6000000001,-851.6000000000931,30858.600000000093,-34503.19999999972,-58841.39999999991,33531.0,3032.600000000559,-155350.7999999998,-10389.0,25241.600000000093,453.39999999990687,-33668.80000000028,-108861.0,-17401.399999999907,-4782.4000000003725,-46813.40000000037,-118648.3999999999,-122615.59999999964,-37537.60000000009,4429.4000000003725,33752.0,-28884.0,-959.6000000000932,-11550.0,-17198.800000000047,-739.4000000000233,-16210.199999999952,-10778.800000000048,-52993.80000000005,-50060.19999999995,-47431.20000000007,-63230.79999999993,-71070.3999999999,-59872.80000000005,-58240.19999999995,-52172.80000000005,-202555.0,-219527.6000000001,-340840.39999999944,-293120.60000000056,-63810.19999999995,-77411.3999999999,-18287.599999999977,-19789.20000000007,-38897.0,-30721.200000000183,-49054.80000000005,-42571.39999999991,-16604.399999999907,-18584.19999999996,10977.79999999993,8425.199999999953,4385.0,6319.399999999907,16712.400000000023,33839.59999999998,33453.0,25561.800000000047,-1803.2000000001865,15113.600000000091,-31692.799999999814,-60321.79999999981,-76515.80000000028,-62016.60000000009,-53646.0,-44673.60000000009,-63019.80000000028,-69507.3999999999,-158999.39999999944,-194678.2000000002,-20217.399999999907,9759.799999999814,-24342.19999999972,-23878.80000000028,-62310.0,-62604.39999999991,-59494.60000000009,-61936.40000000037,-59609.0,-66391.3999999999,-60293.39999999991,-118380.2000000002,-275806.4000000004,-217438.0,-68788.0,-69664.20000000007,-35109.80000000005,-30463.19999999996,-88553.80000000005,-94795.3999999999,-211073.6000000001,-212165.0,-121792.6000000001,-136100.59999999998,-192901.3999999999,-170997.40000000014,-132430.19999999995,-125712.2000000002,-349939.4000000004,-393429.3999999999,-395379.5999999996,-404062.4000000004,-210777.80000000005,-177818.80000000005,-78127.19999999995,-57212.80000000005,-110823.59999999998,-119564.20000000008,-177268.80000000005,-158456.59999999986,-98557.19999999995,-79339.19999999995,-12105.0,-33437.20000000007,-48967.0,-36669.60000000009,37660.40000000002,65399.19999999995,-30739.0,-52766.0,-131863.0,-74856.3999999999,-154261.3999999999,-258856.0,-210757.4000000004,-202749.2000000002,-280001.1999999997,-240607.3999999999,-193203.80000000028,-276834.8000000003,-377777.5999999996,-361726.3999999994,-114225.3999999999,-106919.80000000028,-118739.7999999998,-193432.0,-317125.3999999999,-229309.1999999997,-240294.7999999998,-324056.2000000002,-253028.0,-197183.3999999999,-229517.6000000001,-343127.6000000001,-512451.8000000008,-358479.7999999998,37672.39999999991,26813.0,355.0,1722.8000000000466,9614.399999999909,5951.199999999953,-3349.199999999953,-2882.399999999907,-6792.800000000047,-7851.400000000023,-6575.0,-22976.200000000183,-30103.399999999907,-20873.800000000047,-70416.80000000028,-65479.39999999991,-151531.7999999998,-99572.40000000036,-2388.600000000093,-18454.59999999986,4192.599999999977,12050.599999999977,9281.0,-1517.2000000001865,-12710.399999999909,-8523.59999999986,32.199999999953434,3372.5999999998603,24400.400000000023,34734.0,20775.0,26818.0,15767.0,8213.599999999977,25713.19999999996,32568.59999999986,67710.79999999981,52341.200000000186,36371.60000000009,71694.80000000028,64689.0,50007.60000000009,-8730.0,16436.200000000186,59295.19999999972,54654.39999999991,18413.799999999814,-48370.200000000186,42558.200000000186,55031.19999999972,47734.200000000186,39009.79999999981,49265.60000000009,67525.19999999972,128660.7999999998,83691.59999999963,49333.0,-17883.0,-40844.60000000009,-2302.7999999998137,-73491.80000000075,-66962.79999999981,-54390.0,-37540.0,-35486.0,-37744.0,-89416.0,-105010.0,-98028.0,-102988.0,-30428.0,-36385.0,-54555.0,-85015.0,-50269.0,-92631.0,-37069.0,-124490.0,-257303.0,-174030.0,-170582.0,-31462.0,-51207.0,-28359.0,-61888.0,-46290.0,-98735.0,-88478.0,-80481.0,-72357.0,-36276.0,-35815.0,-23721.0,-27006.0,-69950.0,-39324.0,-103008.0,-88858.0,-86191.0,-74208.0,-199789.0,-170527.0,-192459.0,-182732.0,-220693.0,-214478.0,-154865.0,-177208.0,-178979.0,-242073.0,-283196.0,-88334.0,-140892.0,-98312.0,-250665.0,-205136.0,-254443.0,-227213.0,-247415.0,-194443.0,-263454.0,-181715.0,-396265.0,-149732.0,52044.0,37494.0,37404.0,38861.0,94056.0,105313.0,95643.0,102799.0,31143.0,35221.0,57191.0,88581.0,50851.0,89427.0,40133.0,128785.0,267463.0,178127.0,174621.0,37090.0,48834.0,28496.0,61501.0,45286.0,91011.0,84289.0,81771.0,74333.0,37729.0,36405.0,23570.0,27131.0,73589.0,39806.0,106546.0,92672.0,84408.0,68850.0,196672.0,186244.0,208131.0,184453.0,198691.0,212059.0,168330.0,183908.0,264120.0,242587.0,216566.0,91379.0,135847.0,140382.0,253226.0,167996.0,258774.0,230498.0,229669.0,200856.0,257150.0,196859.0,405438.0,133225.0,-1459.8800000000049,-3295.3800000000047,-1026.4400000000023,2319.3,4434.519999999995,4166.880000000005,742.7,1272.8,-3143.480000000005,-5608.359999999998,-6967.819999999995,-4423.460000000009,-1759.7,1685.8399999999906,-3891.920000000018,2232.3399999999906,-16591.259999999962,6106.759999999963,3725.6199999999953,-3718.519999999995,125.6,-1312.3400000000024,-6182.019999999995,-6776.86000000001,-6138.019999999995,-4842.239999999991,-1492.2199999999953,785.0199999999953,1553.0599999999977,-1215.3800000000049,-2047.0599999999977,-355.68000000000467,-751.7,1804.019999999996,698.4399999999907,-1816.7800000000047,-2749.1600000000094,1186.8200000000186,5632.520000000019,-9357.87999999998,-12720.72000000002,-378.2,3448.360000000009,-3291.2399999999907,-5873.36000000001,1717.8399999999906,2168.9200000000187,-13433.179999999982,-5868.079999999982,-194.06000000000927,-1529.4399999999907,-4161.260000000009,-9540.060000000009,320.2600000000093,4303.5,-3815.5,-10617.3,-9636.87999999998,-2844.3399999999906,1896.1,6781.759999999963,167.77999999998138,-4226.880000000005,-5292.480000000005,-4138.940000000002,-3039.8,-7672.880000000005,-6153.319999999995,-15548.1,-14336.1,-9790.380000000005,-12634.459999999995,-17172.519999999997,-13211.76000000001,-11073.0,-11569.060000000009,-30828.42000000002,-39252.86000000001,-41440.55999999996,-38467.94000000004,-13904.580000000004,-15408.219999999996,-5676.5,-3100.7400000000025,-8117.819999999995,-9536.76000000001,-16048.319999999996,-12051.13999999999,-6900.319999999995,-5733.0800000000045,1783.5599999999977,-373.78000000000463,-1741.5599999999977,-1587.8800000000049,1716.4,3932.819999999995,-902.9600000000094,-2842.3800000000047,-5982.160000000009,-1420.5799999999813,-6977.979999999981,-21125.57999999998,-21594.02000000002,-7356.9,-8850.63999999999,-20176.33999999999,-11057.560000000009,-10026.560000000009,-15830.579999999982,-22075.77999999998,-3906.579999999981,905.5399999999906,-13002.839999999993,-2758.460000000009,-15219.660000000007,-24577.73999999999,-18328.5,-12520.5,-408.5,-13879.87999999998,-28104.53999999999,-21860.7,-35604.34000000004,-29059.32000000001,-9778964.000000007,-12778096.000000007,-6943443.000000007,-3082156.0,-10779380.000000007,-10384008.999999993,-30818818.0,-32795968.0,-21326783.00000001,-23442291.0,-30700140.999999985,-25687793.00000001,-23563347.0,-25204074.00000001,-58773332.00000005,-62234764.00000003,-78173707.99999994,-62075499.00000006,-19780079.00000001,-29153900.999999985,-8970195.0,-9928347.000000007,-23002624.999999985,-21523188.00000001,-27186046.999999985,-22355089.999999985,-12039923.999999993,-10694434.000000007,-2169220.000000004,-6339832.000000007,-6381340.999999996,-6961415.000000007,3662478.0,10913997.999999993,-3179261.0000000177,-5430811.000000007,-19829394.00000001,-15121031.99999997,-36602856.99999997,-38478915.99999997,-40692532.00000003,-46841044.0,-40228525.99999997,-29060031.99999997,-38905360.00000003,-41435602.00000003,-53588655.99999995,-69135848.99999994,-6540548.999999965,-9308179.000000017,-24993572.99999998,-27917230.000000022,-42699988.00000003,-49002342.99999997,-50597422.0,-44932762.0,-30775611.0,-45644108.99999997,-55183841.99999997,-49208708.0,-56922706.00000006,-54688576.00000005,283758.7999999965,64180.79999999656,-274300.6000000017,8890.0,-1471702.2000000034,-1301754.7999999966,-3853078.0,-3834263.0,-2942359.200000003,-3215434.3999999985,-3682771.799999997,-2940584.400000007,-3810098.0,-3835064.400000007,-11315353.800000012,-12391767.400000006,-18647727.399999976,-15771137.600000028,-2903914.200000003,-4164658.799999997,-481106.0,-580446.6000000017,-1959735.7999999968,-2060780.400000007,-3005995.799999997,-2147897.599999993,-514904.79999999655,-153482.20000000345,1402757.3999999985,831147.7999999966,760335.6000000017,826284.7999999966,783244.0,2052648.7999999968,2937322.599999993,2379950.799999997,1049651.599999993,2555159.800000014,1086669.8000000138,-1937432.1999999864,-3905990.800000014,-1537860.0,-569240.5999999931,-756267.5999999931,-3486886.400000007,-2491024.400000007,-8221717.199999986,-12326210.199999988,-73254.19999998622,917117.5999999932,726027.4000000069,-340008.4000000069,-4072963.400000007,-1831604.599999993,697421.0,-933368.0,-551924.0,-4078762.199999986,-6116292.599999994,-6571269.0,-16453632.600000028,-12490210.800000012,-243989.00000000023,-320807.00000000023,-226178.0000000001,-141388.0,-384165.0000000002,-325869.99999999977,-825921.0,-830046.0,-571031.0000000002,-653125.9999999999,-878085.9999999998,-657669.0000000005,-681880.0,-719386.0000000005,-1696961.000000001,-1879805.0000000005,-2576817.999999998,-2238341.000000002,-656825.0000000002,-850425.9999999998,-265316.0,-255373.0000000001,-616568.9999999998,-625133.0000000005,-803572.9999999998,-667542.9999999995,-388829.99999999977,-257561.00000000023,-32674.00000000012,-198539.00000000023,-159141.99999999988,-154533.00000000023,-7418.0,227513.99999999977,-74493.00000000047,-205230.00000000023,-728570.0000000005,-404159.9999999991,-1002877.9999999992,-1287486.999999999,-1088883.000000001,-1197791.0,-1421836.9999999995,-1113041.9999999995,-1078759.0000000005,-1381584.0000000005,-2073846.999999999,-2353370.999999999,-607025.9999999991,-360298.00000000047,-770863.9999999995,-861221.0000000005,-1243203.0000000005,-1302834.9999999995,-1648876.0,-1563267.0,-948330.0,-1219372.999999999,-1846271.9999999995,-1735167.0,-2193632.000000002,-1918635.000000001,-0.0970494420472352,-0.0737713975540643,-0.1370602451838373,-0.3018721310666948,-0.1483209609458056,-0.1554098229306235,-0.0553806119365122,-0.0531125655446425,-0.0408064357385733,-0.0371478623825632,-0.0413151848390533,-0.0498405604560889,-0.053864461614897,-0.051662084470947,-0.0512994566991709,-0.0517070169977666,-0.0835075138050251,-0.104086203157223,-0.0997793284849872,-0.0691798329149845,-0.1112702678146907,-0.0890201561246801,-0.0493449769319806,-0.0517159911440628,-0.0569566071889745,-0.0664913001915895,-0.1122007082436733,-0.126798575782505,-0.4203695337494576,-0.1456696328861709,-0.106667548404011,-0.1010876380735811,0.3003286299603711,0.098865786854643,-0.5922615349919335,-0.3441605682834474,-0.1522964342732812,-0.2011237063713644,-0.1108241359410825,-0.1028666452038306,-0.0996670838767171,-0.086658273457782,-0.1012559097989323,-0.143172037800922,-0.0939465924489581,-0.0972800153838719,-0.10070317867274,-0.0817024464399071,-0.3514727892108159,-0.2468910406643443,-0.137124571984966,-0.1202734655264865,-0.0993535173827214,-0.0851773352959878,-0.0854889009957859,-0.0977595813050619,-0.1350251340257712,-0.0933725532905024,-0.0774629102482571,-0.086063995014866,-0.0860385309159405,-0.0922964605990105,Efa,2025-04-09
1012030.3,1011928.8,988858.5,955401.0,1712794.9,1703633.1,1793831.2,1795519.0,848873.3,871048.8,1374046.3,1358935.5,1320965.2,1288445.8,3008077.0,3099241.6,6381068.1,6315488.4,1938212.6,2036592.4,1048761.0,904441.7,1168752.3,1179997.0,1665548.5,1611145.8,1482848.7,1506790.5,976566.8,972023.1,716528.2,748672.8,1007818.4,1012136.1,1971581.3,1949974.0,3252693.1,3234560.8,4378239.6,4295811.1,4437678.8,4529297.7,4485885.4,4570946.8,3850063.4,4158958.4,5380842.0,5697718.6,2385194.0,2443018.1,3735233.1,3625533.6,4559363.2,4544814.9,4657325.3,4727981.6,4491922.0,4600439.8,4481616.2,4506815.2,4889277.9,5007539.4,40.95,74.6,0.0111437431421231,-0.0024591036712755,-0.0054985862651946,0.0008134972078058,-0.0189427532233507,-0.0319061948843737,-0.0829453590451094,-0.0892557000033725,-0.1076922541415503,-0.0789337209137895,-0.0622243194355395,-0.0762790113333488,-0.0737140970468102,-0.0951113440407609,-0.0669196509793823,-0.0769582841854527,-0.0266342648154538,-0.0164455013306743,-0.0200273128272068,-0.0371226315516918,-0.0026455281205448,-0.0365722838201851,-0.0690067608462264,-0.0545964135236174,-0.0232444986207752,-0.016546194378679,-0.0055602002489646,0.0111992620607906,0.0390462231619267,0.0278241287543736,-0.000468817898231,0.026490867815522,0.0685634716329823,0.0563149805270127,0.0144292611787725,0.0097668498555827,0.0249393601273291,0.0039894150458377,-0.0219304390724425,-0.0183231845069139,-0.0115563859826509,0.0069961592518908,0.0194932027106791,0.0206610222244915,0.0153530320243891,-0.0230745156811116,-0.0141620664069561,-0.0104936375058187,0.0375834654481124,0.0399176892590132,0.0183721996199325,-0.0006828111148912,-0.0072824871530931,-0.0097184329415316,-0.0104869431121742,-0.0097913706911741,-0.0125960015806723,-0.0075280444854641,0.0054219402184249,0.0048926689241023,-0.0039376460753985,-0.0252323387038062,0.0024449889930664,0.1029802705590333,11215.20000000007,-2491.5,-5452.300000000047,776.9000000000233,-32754.300000000047,-55232.89999999991,-155134.90000000014,-167630.0,-96521.09999999998,-71541.5,-88215.19999999995,-107714.19999999995,-101052.5,-128562.80000000005,-208187.7000000002,-247930.1000000001,-172238.60000000056,-104720.09999999964,-39208.5,-77024.5,-2778.199999999953,-33689.80000000005,-83499.69999999995,-66214.69999999995,-39168.30000000005,-26880.09999999986,-8267.90000000014,16780.800000000047,37396.40000000002,26672.900000000023,-336.0,19572.600000000093,66783.90000000002,55423.19999999995,28244.19999999996,18952.399999999907,80116.8999999999,12878.299999999814,-97077.30000000076,-79438.5,-51581.0,31577.10000000056,86597.5,93471.5,58658.69999999972,-97081.69999999972,-76746.0,-60104.60000000056,87980.20000000019,95598.8999999999,67997.8999999999,-2476.399999999907,-33324.700000000186,-44383.79999999981,-49098.10000000056,-46520.800000000745,-56938.09999999963,-34763.0,24233.299999999814,21996.5,-19290.19999999925,-127959.5,0.0999999999999943,7.300000000000011,984.0766666666682,162.006666666669,-860.2433333333349,-468.82666666666825,-870.6233333333396,-1736.9299999999969,-2123.120000000003,-2885.073333333332,-557.6699999999993,552.5266666666682,875.7966666666713,-77.52999999999689,-866.7933333333349,-2131.606666666665,-431.3533333333364,-3205.0799999999967,-3872.756666666673,-5312.573333333308,-1306.693333333327,-141.32666666666822,253.79333333333489,-789.1900000000023,-1159.4899999999984,-105.22000000000313,1162.1566666666652,1087.413333333338,1214.0633333333303,1446.670000000003,838.8733333333356,-226.1300000000008,297.8733333333318,661.5400000000024,-1474.2333333333297,-539.0833333333334,342.8766666666682,-770.7466666666636,567.9233333333395,-1859.7,-3216.4800000000123,-1594.790000000006,1708.8666666666666,2090.9766666666605,2240.026666666692,2243.240000000006,-1906.9733333333395,-6992.8799999999965,-4646.740000000006,83.03999999997517,1317.7933333333272,752.7366666666697,-1380.4566666666574,-2254.9466666666635,-857.353333333321,-160.99666666664805,670.3233333333395,432.01333333331473,702.4266666666605,67.3,1978.193333333327,1604.9333333333334,1743.6833333333334,-2157.8533333333207,0.0112060659356559,-0.0024560825527643,-0.0054834967094796,0.0008138281864034,-0.0187644667936028,-0.0314025627876142,-0.0795985625404157,-0.0853883225369037,-0.1020961198839341,-0.0758988290034387,-0.0603279235622355,-0.0734423495944532,-0.0710627582202387,-0.0907283131520867,-0.064729653625835,-0.0740715213384482,-0.0262827009149442,-0.0163110123292724,-0.019828098324631,-0.0364420345049284,-0.0026420317949154,-0.0359115966151867,-0.0666796299786304,-0.0531327863476165,-0.022976426348353,-0.0164100579850415,-0.0055447709454781,0.011262208561461,0.039818546240384,0.0282148350949732,-0.0004687080202917,0.0268448698820821,0.0709685989195933,0.0579308588814888,0.0145338654832452,0.0098147011923636,0.0252529474311759,0.0039973833548153,-0.0216917152838943,-0.0181563355836887,-0.0114898674387256,0.0070206895466118,0.0196844357469762,0.0208759387237714,0.0154714953009368,-0.0228103348932261,-0.0140622560735621,-0.0104387713745709,0.0382986555278399,0.0407251078120175,0.0185420067957462,-0.0006825780524309,-0.0072560340971569,-0.0096713615821428,-0.0104321468399975,-0.0097435912902673,-0.01251700398524,-0.007499779729163,0.0054366655375287,0.0049046575728914,-0.0039299037126528,-0.0249166638902405,0.0024479804161565,0.1084695393759288,1.011206065935656,0.9975439174472356,0.9945165032905204,1.0008138281864034,0.9812355332063972,0.9685974372123858,0.9204014374595842,0.9146116774630962,0.8979038801160659,0.9241011709965612,0.9396720764377644,0.9265576504055468,0.9289372417797612,0.9092716868479132,0.935270346374165,0.9259284786615518,0.9737172990850556,0.9836889876707277,0.980171901675369,0.9635579654950716,0.9973579682050846,0.9640884033848132,0.9333203700213696,0.9468672136523836,0.9770235736516468,0.9835899420149584,0.994455229054522,1.011262208561461,1.0398185462403842,1.0282148350949734,0.9995312919797082,1.0268448698820822,1.0709685989195934,1.0579308588814889,1.0145338654832452,1.0098147011923635,1.025252947431176,1.0039973833548153,0.9783082847161056,0.9818436644163112,0.9885101325612744,1.0070206895466118,1.0196844357469763,1.0208759387237714,1.0154714953009367,0.977189665106774,0.9859377439264378,0.9895612286254292,1.03829865552784,1.0407251078120174,1.0185420067957462,0.9993174219475692,0.9927439659028432,0.9903286384178572,0.9895678531600024,0.9902564087097326,0.98748299601476,0.992500220270837,1.0054366655375286,1.0049046575728915,0.9960700962873472,0.9750833361097596,1.0024479804161566,1.108469539375929,1.0201358872383122,1.012942465760987,1.0157207384250475,1.0279316225098445,1.0269293469356235,1.0238480361778557,1.0214477819804049,1.0145663930756148,1.0090991653853671,1.0123601950921837,1.015071380871342,1.0095150873449876,1.0034816725558338,0.992201529334402,1.0116116064700769,1.0092161988582775,1.0027557233053048,1.0086637217467316,1.031740128594764,1.0042148603183485,1.0372971354753109,1.0206792970921454,1.001270351335035,0.9990742343375528,1.0092145510620885,1.0119605556908473,1.0135369024796583,1.0193886657247937,1.0318894207057632,1.0331363974958698,1.027177671865885,1.042236992940065,1.0256896001156175,0.9991121683422476,1.0035858421063435,1.0086000591603947,1.0234262615977512,1.0184708766304562,1.0011160550440572,0.9964984854806912,0.992479762476656,1.0091361833369552,1.0229530329215326,1.0261176203473417,1.040798783627609,1.0305484903678424,1.0197817240876372,0.99363686609898,1.0111387977906106,1.0211064559751406,1.0372708846162906,1.0198962241008156,1.010646445189537,1.0076000849560076,1.0070191729881337,1.009937768593435,1.0032063197547008,1.0077393808961284,1.0078046694171146,1.0095186456478162,0.997906436298602,1.0057713380096331,-250.60200222469408,-4.056062291434928,1721.5973303670744,2054.82447163515,2371.5494994438263,2587.586429365962,-9.030255839822024,-262.3501668520579,-908.706340378198,-1766.945494994438,-3345.593325917686,-3310.444716351501,-2052.8952169076747,-2058.148164627364,-3762.838264738598,-5396.347719688542,10086.781979977754,4513.438487208008,-1508.474749721913,-470.5276974416018,202.2409343715239,-429.83225806451605,-1470.8640711902112,100.54860956618464,1434.9781979977752,1286.773081201335,1680.3372636262511,1871.104338153504,2027.890545050056,1321.7982202447165,240.5072302558398,904.3539488320356,3404.3670745272525,3049.228253615128,2457.975305895439,2137.505005561736,6273.740600667408,3826.534371523916,688.6567296996662,2395.3583982202445,2789.162625139043,3986.901446051168,4924.88320355951,4416.224249165739,6346.569744160177,6976.076084538375,5600.6903225806445,7672.881646273637,2313.5568409343714,2941.083648498331,2190.5704115684093,5229.680533926585,6600.080088987764,6161.3808676307,5648.472302558398,4835.371301446051,4249.265406006673,3366.176195773081,3761.514794215796,3759.608676307007,2251.07341490545,2796.832258064516,46.31078976640711,43.55506117908787,-30.591991101223577,-1.9753058954393767,94.46963292547274,149.52436040044492,169.56863181312568,-79.0880978865406,-15.920800889877642,-38.84026696329254,-174.1853170189099,-26.045828698553947,-91.07897664071189,-160.0480533926585,-5.291434927697441,-46.43515016685205,-275.5127919911012,-119.51056729699668,15.422246941045604,3.547497219132369,43.75639599555061,71.63225806451612,-40.38798665183537,-17.802669632925472,52.16974416017797,-40.966407119021135,-67.1610678531702,12.921245828698552,57.983537263626246,32.553948832035594,161.86874304783092,51.651390433815344,34.92035595105673,-30.148609566184646,64.4222469410456,55.88587319243603,-307.85228031145715,335.47274749721913,483.8749721913237,209.7181312569521,559.2440489432702,-7.041601779755283,-351.95951056729695,-340.94193548387096,-280.9172413793103,-385.075639599555,-64.34994438264738,17.737931034482756,593.1506117908788,5.562847608453837,-46.57931034482758,54.87741935483871,-80.65739710789765,99.21890989988876,128.76640711902112,133.8084538375973,40.22714126807564,558.7526140155728,537.1417130144605,159.1094549499444,140.1385984427141,-429.2489432703003,732.9236929922134,1256.8064516129032,89.0226918798665,-245.87675194660733,461.5196885428253,1034.7450500556172,3658.131479421579,4074.3964404894327,1316.7895439377085,673.847830923248,1829.732591768632,1509.6422691879866,1583.9254727474972,2654.223136818687,3388.931034482758,4146.4838709677415,1275.9383759733037,-1895.9116796440487,-776.2985539488319,370.6989988876529,-607.1951056729699,693.0060066740822,2590.9817575083425,1597.5216907675194,1913.382647385984,1651.5123470522803,1333.6215795328142,821.4209121245829,-926.1479421579533,-569.1119021134593,497.1652947719688,13.498998887652949,-1017.416685205784,-511.97063403781976,2298.1904338153504,1841.602447163515,179.6905450500556,5.554616240266963,2937.6491657397105,5275.484760845384,6917.165517241379,6335.110344827585,5002.563292547274,3330.335706340378,-914.9214682981088,-3050.4031145717463,-1616.719466073415,1887.446941045606,673.186874304783,1168.339043381535,282.7592880978865,-1127.8867630700777,500.7265850945494,1458.0602892102331,1614.3924360400442,-143.36929922135707,776.0106785317018,512.3090100111234,-211.3699666295884,-117.92369299221356,-173.94505005561734,257.4956618464961,59.65531914893654,-13.252659574468083,-29.001595744681097,4.132446808510762,-174.22500000000025,-293.7920212765952,-825.1856382978731,-891.6489361702128,-513.4101063829786,-380.5398936170213,-469.2297872340423,-572.9478723404253,-537.5132978723404,-683.844680851064,-1107.3813829787243,-1318.777127659575,-916.1627659574498,-557.0218085106363,-208.55585106382972,-409.70478723404256,-14.777659574467837,-179.20106382978747,-444.1473404255317,-352.2058510638295,-208.342021276596,-142.9792553191482,-43.978191489362445,89.25957446808535,198.91702127659588,141.8771276595746,-1.7872340425531914,104.1095744680856,355.233510638298,294.8042553191487,150.23510638297847,100.81063829787183,426.1537234042548,68.50159574467986,-516.3686170212806,-422.54521276595744,-274.3670212765957,167.9632978723434,460.625,497.18882978723406,312.01436170212617,-516.3920212765943,-408.2234042553192,-319.7053191489392,467.9797872340436,508.50478723404206,361.690957446808,-13.17234042553142,-177.25904255319247,-236.0840425531905,-261.1601063829817,-247.4510638297912,-302.8622340425512,-184.9095744680851,128.90053191489264,117.00265957446808,-102.60744680850668,-680.6356382978723,0.0005319148936169,0.0388297872340426,11815.20000000007,12063.400000000023,15464.599999999977,26745.400000000023,84865.80000000005,99474.80000000005,188922.19999999995,185158.3999999999,103011.0,87481.79999999993,117262.0,130411.19999999995,112998.7999999998,126284.19999999995,244627.0,292705.1999999997,171682.59999999963,166862.19999999923,103450.6000000001,83511.80000000005,38072.19999999995,55851.60000000009,95767.80000000005,68002.80000000005,56169.39999999991,48195.0,30728.0,12176.59999999986,-13128.20000000007,1560.0,19289.79999999993,8801.20000000007,-44654.19999999995,-52808.60000000009,-11550.800000000048,4809.0,-5626.0,42541.19999999972,101547.0,73979.79999999981,30278.400000000373,24966.39999999944,23296.400000000373,41150.40000000037,106907.0,223904.6000000001,184974.19999999923,19039.60000000056,-54916.79999999981,-47544.80000000028,71569.0,60942.79999999981,62729.40000000037,69850.20000000019,80566.0,85623.60000000056,73710.59999999963,71906.80000000075,9169.400000000373,11305.400000000373,-5878.599999999628,155570.0,-2879.199999999953,2448.199999999953,50494.80000000005,62819.20000000007,106622.0,107197.7999999998,35738.59999999986,21412.800000000047,-16108.79999999993,-21358.599999999977,-37419.60000000009,-56065.19999999995,-32006.0,-50899.60000000009,-9073.0,-41283.80000000028,250731.59999999963,338986.7999999998,85558.80000000005,5115.200000000186,32361.399999999907,14192.399999999909,-16846.799999999814,-16814.399999999907,-10835.0,-3597.199999999953,3228.40000000014,23665.0,33704.80000000005,54575.79999999993,438.79999999993015,7770.800000000047,93957.19999999995,61544.40000000002,56649.39999999991,76356.6000000001,133977.0,167980.0,175223.2000000002,134974.80000000077,112193.39999999944,133181.2000000002,160920.19999999923,174281.2000000002,239743.1999999997,201867.2000000002,219549.8000000008,220432.19999999923,56493.0,116411.2000000002,178466.59999999963,180257.3999999999,209884.59999999963,194432.19999999923,186663.60000000056,159021.39999999944,119028.2000000002,112875.2000000002,115317.2000000002,145803.2000000002,29538.200000000183,139938.80000000077,30464.800000000047,35050.59999999998,9846.800000000048,7440.800000000047,-17169.0,-10447.40000000014,-33296.80000000005,-23105.0,-43181.59999999998,-48770.79999999993,-35255.40000000014,-44189.39999999991,-47370.0,-18338.19999999996,-118148.2000000002,-86439.20000000019,-185876.2000000002,-107982.7999999998,39.0,-42558.80000000005,5095.199999999953,9694.0,-10155.0,-18043.399999999907,-4244.600000000093,-2588.399999999907,-15603.800000000048,-14066.199999999952,18384.599999999977,45245.59999999998,24445.599999999977,25348.800000000047,58977.59999999998,35366.20000000007,61603.0,84720.19999999995,66455.19999999972,88942.19999999972,63110.79999999981,38523.800000000745,26647.799999999814,36615.59999999963,80243.59999999963,68542.79999999981,39178.19999999972,-11536.200000000186,-44887.79999999981,-66261.40000000037,64972.200000000186,103348.6000000001,95765.59999999964,35070.60000000009,39037.199999999255,36400.59999999963,22672.0,336.79999999981374,-17062.200000000186,-12050.599999999627,-23291.599999999627,-2868.600000000559,-93533.7999999998,-103683.59999999964,-17041.199999999953,-5582.20000000007,21308.600000000093,13457.20000000007,-10468.59999999986,-6769.600000000093,-93958.80000000005,-79745.0,-81163.79999999993,-91357.59999999998,-113674.40000000014,-106955.0,-78056.19999999995,-65015.0,-192587.0,-163709.6000000001,-66432.40000000037,50454.79999999981,-11808.0,-72494.80000000005,-15153.800000000048,-10765.400000000023,-46666.39999999991,-60965.59999999986,-75623.19999999995,-61623.80000000005,-49219.39999999991,-31695.40000000014,8585.599999999977,34808.59999999998,-12394.400000000023,-4361.400000000023,110670.99999999988,72055.40000000002,23503.0,47140.19999999995,57006.19999999972,70995.59999999963,6829.200000000186,-38585.79999999981,-99539.40000000036,-31680.599999999627,20969.19999999925,27254.799999999814,111946.0,106319.59999999964,57716.60000000056,-62210.0,43839.40000000037,79170.20000000019,105325.59999999964,59827.60000000009,-10161.60000000056,-27982.60000000056,-57475.0,-61817.0,-86394.0,-43298.200000000186,-33407.199999999255,-12124.0,-61542.59999999963,-67370.59999999963,28638.600000000093,32536.79999999993,20061.600000000093,29959.20000000007,43977.40000000014,52843.19999999995,32583.19999999996,37447.0,-6195.79999999993,-12935.400000000023,166.5999999998603,-14922.399999999909,-25254.19999999996,-36829.39999999991,-11659.0,-58954.200000000186,-39712.200000000186,-34373.799999999814,-2118.199999999953,-7748.0,21246.800000000047,9670.0,-7750.199999999953,5519.800000000047,35163.80000000005,33276.60000000009,28734.0,41125.59999999986,39543.0,46909.0,24255.400000000023,40607.59999999998,30206.599999999977,16056.20000000007,58566.80000000005,66084.6000000001,108629.0,77665.3999999999,46247.60000000056,39446.40000000037,10548.39999999944,51180.0,116207.7999999998,140344.60000000056,148782.3999999999,81549.79999999981,58358.800000000745,-67019.40000000037,75916.6000000001,96284.80000000028,183012.7999999998,81933.3999999999,37363.39999999944,39519.199999999255,18843.800000000745,45022.0,5008.0,17448.400000000373,-14051.799999999814,4392.799999999814,-129167.2000000002,-45837.79999999981,-45749.0,-42707.0,-42202.0,-41185.0,-88109.0,-103800.0,-98493.0,-98070.0,-34842.0,-45636.0,-65651.0,-97636.0,-63223.0,-102362.0,-46894.0,-135105.0,-266441.0,-207449.0,-179525.0,-24633.0,-62994.0,-33992.0,-77462.0,-58939.0,-104586.0,-96869.0,-95338.0,-81738.0,-38326.0,-40031.0,-28398.0,-26812.0,-66456.0,-34525.0,-103333.0,-87050.0,-100161.0,-94866.0,-282461.0,-243847.0,-287984.0,-268916.0,-269667.0,-258437.0,-198585.0,-198711.0,-182336.0,-200264.0,-297701.0,-88669.0,-139107.0,-120264.0,-275964.0,-261449.0,-299222.0,-221536.0,-312929.0,-206055.0,-266529.0,-227783.0,-382934.0,-121971.0,40726.0,42841.0,40109.0,44131.0,105022.0,105516.0,91807.0,98771.0,32390.0,42472.0,66102.0,92691.0,62187.0,96317.0,46994.0,135669.0,239326.0,181161.0,178513.0,35328.0,62264.0,37301.0,77172.0,58939.0,111211.0,89596.0,96467.0,84204.0,38375.0,39954.0,29729.0,26721.0,63959.0,36187.0,106884.0,77254.0,87388.0,103392.0,252116.0,244678.0,271493.0,260946.0,250203.0,247353.0,202837.0,274406.0,174642.0,186555.0,243826.0,87263.0,155162.0,128455.0,283744.0,250616.0,286117.0,214516.0,313453.0,245946.0,292791.0,199153.0,333710.0,126153.0,-1638.6199999999951,-1499.9800000000046,2411.5800000000045,3597.640000000002,7893.480000000005,8558.53999999999,7262.039999999991,3795.2800000000047,512.0800000000047,969.1400000000024,1142.0199999999954,-89.93999999999069,-568.0199999999953,-4182.2,4120.63999999999,6286.439999999991,2980.5799999999813,24024.32000000001,9367.46000000001,574.0,2132.8,1372.3199999999954,-433.5399999999907,-1932.319999999996,-4597.8,-3857.519999999995,-3743.419999999996,-2438.8800000000047,-127.6,3915.0599999999977,-719.0400000000024,-865.1,1892.5599999999977,182.38000000000463,-440.6,1357.4800000000046,5291.679999999981,8233.879999999981,2425.5200000000186,3654.740000000037,-150.42000000001863,393.3,-5467.140000000038,-4754.479999999981,6750.539999999991,12722.87999999998,9964.240000000038,7126.259999999963,4949.120000000019,1647.6200000000183,5023.079999999982,13583.660000000007,22336.859999999964,21183.859999999964,18753.84000000004,11006.679999999982,6489.279999999982,7332.2,12811.940000000037,11944.179999999982,9144.0,6346.840000000037,1102.7800000000047,2038.319999999996,1717.7800000000047,885.9400000000023,-3297.0199999999954,-1259.0600000000093,-7123.460000000009,-6419.819999999995,-5555.019999999995,-6698.959999999997,-8002.580000000004,-8218.339999999991,-7166.019999999995,-2793.0,-17313.360000000008,-12287.46000000001,-21507.620000000017,-7043.479999999981,2469.960000000009,-4904.3,51.7,1263.7199999999953,-2800.3399999999906,-4540.419999999996,-5534.0,-5030.519999999995,-6020.919999999996,-4927.780000000004,1020.3,5773.2599999999975,1598.7599999999975,1016.0,6551.959999999997,4829.5800000000045,4160.8,6068.280000000004,7628.879999999981,10122.079999999982,-2504.4799999999814,-4570.759999999963,-9315.820000000018,-14296.6,-10422.140000000038,166.52000000001863,9452.23999999999,13033.079999999982,493.7400000000373,-15911.040000000035,-637.6799999999814,8331.22000000002,13058.97999999998,7393.960000000009,1772.6599999999628,1634.2599999999627,-630.6599999999628,-125.02000000001864,-2540.6200000000185,-3951.2,-16845.959999999963,-12483.72000000002,-27440.0,-17312.759999999962,229482.2000000084,-545947.2000000083,1804893.2000000083,1745615.6000000043,-1946500.7999999924,-4335974.400000015,-19908374.400000013,-20292675.79999999,-14113209.79999999,-12002446.399999997,-14220812.200000009,-16773507.599999985,-14610604.79999999,-17204494.0,-29427590.40000002,-34736458.40000002,-13062426.80000003,1588046.8000000345,-3919796.5999999847,-10836173.0,-904340.0,-4012201.200000008,-10897262.599999985,-9436070.799999991,-7501487.0,-5515068.799999992,-3069084.7999999914,587586.7999999917,4520168.0,5490605.399999997,-1104040.6000000043,1272759.0,13447340.399999997,10804523.200000009,5868171.0,5769234.200000009,14432813.199999966,8038919.199999967,-6888705.199999967,-8135770.399999933,-4469287.800000033,6675179.0,15280321.399999931,17443955.80000003,18180635.599999987,81926.19999996945,3247065.6000000667,-932561.6000000668,12914188.800000034,17014061.80000003,15967909.199999966,5923544.400000017,463689.3999999333,765283.3999999333,-823375.3999999333,-2244705.8000000333,-4978636.800000033,-2805789.0,3445064.6000000667,7401181.199999967,-1062790.0,-10244454.399999931,2054393.8000000035,2557144.1999999974,1514606.8000000035,1436015.4000000013,764738.8000000035,1126145.399999993,-395029.6000000071,508291.80000000354,-1961520.1999999965,-2653369.5999999987,-2019382.8000000035,-2815949.399999993,-3335286.1999999974,-2772287.0,-5719649.600000005,-7040539.600000005,-7068183.200000014,-5525349.799999986,-461103.3999999929,-2134165.0,881482.0,556561.1999999965,-506672.3999999929,-618445.1999999965,1277360.0,1337323.8000000035,948979.8000000037,1593275.1999999965,2427392.0,3311563.5999999987,1659377.5999999987,2613306.0,3274051.5999999987,2171186.8000000026,4891847.0,5115003.800000003,8126122.799999986,5950685.799999986,1067230.2000000142,735088.4000000283,-82444.20000001416,2800649.0,6600010.599999972,8228558.200000014,8564257.399999995,3767485.799999986,2449694.4000000283,-4777844.400000028,8002112.200000014,7050076.200000014,11301708.79999999,4540705.600000005,840903.5999999717,510251.5999999717,-1547006.5999999717,-731310.2000000142,-3364677.200000014,-1505763.0,-2107262.599999972,140638.79999998584,-7972003.0,-6569914.599999972,100810.00000000023,60328.99999999977,67508.00000000023,61699.00000000012,-120750.99999999977,-161251.00000000047,-569924.0000000005,-574666.9999999998,-360649.99999999977,-299270.9999999999,-337177.00000000023,-359870.99999999953,-400898.99999999977,-411169.0,-893535.0000000005,-957152.0000000003,-665874.0000000009,-331985.99999999907,38084.00000000047,-243755.0,81659.0,-23410.00000000024,-270134.99999999953,-210337.99999999977,-93458.0,-65854.99999999977,-65027.99999999977,4259.999999999767,210112.0,248278.99999999988,61302.99999999988,126204.0,407617.9999999999,268191.00000000023,199957.0,287209.00000000023,455752.9999999991,416657.9999999991,19981.00000000093,-222795.9999999981,-210093.00000000093,-6462.0,307458.99999999814,408100.0000000009,463604.99999999953,161403.99999999907,70586.00000000186,-216676.00000000183,409088.0000000009,427888.0000000009,507772.9999999991,253936.00000000047,66408.99999999814,46323.99999999814,523.0000000018626,-5929.000000000931,-100072.00000000092,3667.0,7573.000000001863,112385.99999999908,-334648.0,-436274.9999999981,4.498048214632606,-1.8925218409399007,0.5832954548224766,0.5871126495432313,-0.9659877869045866,-0.4370553940539854,-0.1020927655449356,-0.1004602360029819,-0.0675583381464364,-0.0796106033849899,-0.1048306509525524,-0.0901104906644571,-0.0997379656727147,-0.08438899743288,-0.1112414898910648,-0.0992245081611428,-0.5305504946446845,4.294197752862103,-0.5408346953512864,-0.1969723997577373,-1.2265884512462126,-0.2418051716848093,-0.1174153589728122,-0.1338881433572966,-0.2337280595167331,-0.3074779411636718,-0.5068198180773644,2.659258172579817,0.2201267740491061,0.1838786302144387,-0.6625281715183274,0.5937211993786726,0.0803108248825173,0.0979756330200669,0.3503001190660599,0.3522011638910406,0.2344905981323175,0.4256650570638916,-0.6879934417864221,-0.5679596120362539,-1.0611489374212966,0.7147014334746679,0.3073583910348915,0.2744666436267851,0.2275292839596874,55.93435311294444,1.76926791993358,-6.474058121200324,0.1946420358977556,0.1475649394902277,0.2455948334175152,0.6514440914800924,10.538968542305913,6.356394245583301,-6.054469200804887,-2.23869159156622,-0.9666873068547536,-1.7229303415189097,1.360853726806722,0.6334541572904635,-4.838116655218811,-0.5178702342606,Efa,2025-04-09
861453.9,865992.7,908452.5,884188.1,1600107.7,1604656.5,1691698.7,1696718.4,831877.5,833711.4,1234134.3,1240885.9,1235759.7,1232698.8,2863502.1,2997127.4,6048420.6,5959689.9,1861869.1,1949602.6,950937.6,838739.2,1075945.7,1073717.5,1432264.4,1374111.1,1283880.2,1302066.1,846626.5,850891.6,617358.3,633740.9,894060.3,901682.1,1704523.6,1692896.6,2825835.9,2853920.0,3886792.1,3818654.1,3948914.9,3952222.0,3859864.7,3968423.8,3416167.0,3756431.1,4963683.0,5208807.3,2077980.3,2115825.0,3303653.9,3242079.6,4064726.9,4061074.5,4180746.8,4226742.1,4003387.3,4071500.1,3920214.5,3958035.6,4399681.5,4649321.2,40.14999999999999,75.21000000000001,-0.1177371818903039,-0.1164017394463218,-0.0693099099004844,-0.0492837909497883,-0.0612125086580358,-0.0566137495545095,-0.1087790404031358,-0.1154446053937826,-0.1476260967523548,-0.1633154406933424,-0.1600761449772007,-0.1613602995419195,-0.1470726889364862,-0.1594809589115767,-0.1107300719002882,-0.1168826798360912,-0.0888723853429897,-0.0827770807104974,-0.0648758738233055,-0.0871162219210164,-0.0786318654823738,-0.0940660681656,-0.1417238662544301,-0.1212869481611666,-0.1017681267007058,-0.1027998411844842,-0.0897869928299552,-0.0702451263926145,-0.0469786240594346,-0.0720958980512151,-0.0880036629348613,-0.0774372703048335,-0.0217455935168057,-0.004192568750131,-0.0580519169710954,-0.0651307438512826,-0.0740821134782975,-0.0692533774413235,-0.0640629581536181,-0.0723788668054902,-0.0785575813863452,-0.1028470476211224,-0.113366675369275,-0.0937175132374932,-0.0633050011126032,-0.0789418534533751,-0.070699053054992,-0.0782785446065422,-0.0510885120958725,-0.0566454931123932,-0.0623569671392239,-0.0780373117232128,-0.089062781664773,-0.0785485179605266,-0.060642772081909,-0.0656650384823183,-0.0861527040191287,-0.0913158758800997,-0.0963318073068877,-0.0999200897680531,-0.1133618689766858,-0.096083928861605,0.0024937668784022,0.1126109533092077,-107637.29999999992,-106904.30000000005,-65198.09999999998,-44667.80000000005,-101006.5,-93466.3999999999,-194403.19999999995,-207631.4000000001,-132334.59999999998,-147907.09999999998,-214246.0,-217289.4000000001,-195791.5,-213136.0,-335297.0,-371606.5,-562147.3000000007,-514319.0,-124794.69999999995,-177459.6000000001,-77792.40000000002,-82726.80000000005,-163821.80000000005,-138454.6000000001,-153433.80000000005,-148774.3999999999,-120609.30000000005,-94752.7999999998,-40722.40000000002,-63611.30000000005,-56792.09999999998,-51025.29999999993,-19654.79999999993,-3788.300000000047,-101879.3999999999,-113929.5,-217293.30000000028,-204648.1000000001,-257148.2999999998,-286638.0,-322727.6000000001,-428112.0999999996,-463348.0,-389895.5,-223252.3999999999,-308558.5,-363630.4000000004,-424121.10000000056,-108919.49999999977,-123311.5,-212564.3999999999,-263136.8999999999,-378626.3999999999,-331854.0999999996,-261377.2999999998,-286864.60000000056,-360195.7999999998,-389296.6000000001,-396429.2000000002,-415920.6999999997,-528125.2999999998,-468890.7999999998,0.0999999999999943,8.009999999999991,-518.4899999999984,-67.40333333333643,-509.10333333333256,-973.5033333333324,-1898.3166666666664,-1863.923333333332,-2173.276666666668,-2223.093333333335,-1936.6433333333348,-1639.3199999999993,-1112.2833333333333,-487.48333333333335,-1426.3566666666652,-1685.0199999999954,-3798.13666666667,-5066.573333333339,-8341.993333333357,-9257.20333333332,-3057.923333333332,-2155.4399999999982,-665.5600000000015,-1057.1466666666674,-1337.1033333333364,-697.5033333333364,-4.120000000003104,-191.8233333333318,-41.52666666666822,-362.5633333333302,-410.3100000000016,-349.74666666666747,261.4700000000031,-227.70999999999768,-881.543333333331,-564.9100000000016,-409.91999999999535,-227.31333333333023,-377.0833333333333,-1717.4400000000062,-4019.8433333333273,-1099.9766666666603,159.74333333332712,-3420.3,-4411.763333333331,-1836.6,-492.4466666666636,-3612.8433333333273,-7847.759999999994,-6034.790000000006,-836.6699999999953,-1964.6666666666667,-1175.3033333333365,-1173.1666666666667,-3625.883333333333,-3852.3900000000062,-2661.706666666673,-1036.3233333333396,-121.63000000001242,-1585.3966666666636,-4892.296666666663,-4180.466666666666,-8443.890000000007,-6659.47333333334,-0.1110703512734404,-0.1098824438763816,-0.0669625222846881,-0.0480890523492395,-0.059376672065873,-0.055041010282589,-0.103071419418007,-0.1090300742017039,-0.1372463589701892,-0.1506767649550207,-0.1479210950328446,-0.1490145937871805,-0.136768772224144,-0.1474137985888844,-0.1048196493490322,-0.1103104344335419,-0.0850376712717829,-0.0794436658868355,-0.0628162148019206,-0.0834294361490698,-0.0756198419410341,-0.0897773764848622,-0.1321391309257583,-0.114220249748365,-0.0967610356119468,-0.0976924397796156,-0.0858741200984414,-0.0678347064175605,-0.0458922076761463,-0.0695583360096507,-0.084242477642971,-0.0745149220274013,-0.0215108626310322,-0.0041837922034779,-0.056399042738525,-0.0630550444229248,-0.0714045594909346,-0.0669097738905993,-0.0620540536731657,-0.0698215846809049,-0.0755511726461191,-0.0977350334989286,-0.1071767761970166,-0.0894600586056189,-0.0613428614465263,-0.0759063442622337,-0.0682577450765333,-0.0752931814293965,-0.0498054369020472,-0.0550710061668862,-0.0604525606387976,-0.0750700848292822,-0.0852118601507559,-0.0755427939347795,-0.058840611859538,-0.0635555153708896,-0.0825458784089616,-0.0872706438291617,-0.0918373689262331,-0.0950902733070286,-0.1071724849277775,-0.0916122270824264,0.0024968789013731,0.1191964285714284,0.8889296487265596,0.8901175561236184,0.933037477715312,0.9519109476507605,0.940623327934127,0.944958989717411,0.896928580581993,0.890969925798296,0.8627536410298108,0.8493232350449793,0.8520789049671554,0.8509854062128195,0.863231227775856,0.8525862014111156,0.8951803506509677,0.8896895655664581,0.914962328728217,0.9205563341131644,0.9371837851980792,0.9165705638509302,0.924380158058966,0.9102226235151378,0.8678608690742418,0.885779750251635,0.9032389643880532,0.9023075602203844,0.9141258799015584,0.9321652935824396,0.9541077923238536,0.9304416639903492,0.915757522357029,0.9254850779725986,0.9784891373689676,0.995816207796522,0.943600957261475,0.9369449555770752,0.9285954405090654,0.9330902261094006,0.9379459463268344,0.9301784153190952,0.9244488273538808,0.9022649665010714,0.8928232238029834,0.9105399413943812,0.9386571385534735,0.9240936557377664,0.9317422549234666,0.9247068185706034,0.9501945630979528,0.9449289938331138,0.9395474393612024,0.9249299151707178,0.914788139849244,0.9244572060652204,0.941159388140462,0.9364444846291105,0.9174541215910385,0.9127293561708384,0.9081626310737668,0.9049097266929712,0.8928275150722225,0.9083877729175736,1.002496878901373,1.1191964285714284,1.011033533273236,1.0053221461264656,0.9835979148988352,0.9907742417311448,1.0004033238920704,0.9978711199289522,0.9898929108761304,0.9783936753636332,0.9726432597143304,0.9752684978940392,0.9971101512496406,1.0058890724592575,0.9858706415809648,0.9673324365964908,0.986797482842858,0.9968986864768392,0.9652461023810072,0.9916132182024032,1.0324061373645603,0.989319682329929,1.007578373334111,1.0087399860656825,0.9757371442629365,0.9782859216112958,0.9846092402703112,0.9850049790348652,0.9799781344039952,1.002965237655361,1.0231406158276637,1.0142618465179278,1.0070298853193589,1.0399172739542344,1.010031026082419,0.9799304317402312,0.98771448010217,0.9849680608443724,1.0119033723576376,0.998056705031351,1.013286315604346,1.0119867719035145,1.0195204069628954,1.0055495995157082,0.9868833888279426,0.9892942676320204,0.9997596594665622,1.0112881469610648,1.0000789891580246,0.9880715153418246,0.986188667628942,0.9985911979908326,1.01452682843952,1.000492951006022,0.9809418935919412,0.9856996992848918,0.9969369833679343,1.0056976164981322,0.9981675151322318,0.9994049493445868,1.0089983799218822,1.003895123506378,1.002007972390476,0.9885830246969058,-1479.6578420467183,-1893.8505005561733,-513.8402669632925,-202.9641824249165,-1340.55617352614,-1653.0384872080087,-4713.432925472748,-5173.977085650722,-1718.5417130144604,-1133.179532814238,-2656.381535038932,-2846.569966629588,-2267.1359288097883,-2458.038264738598,-4377.8373748609565,-4135.72213570634,565.6362625139043,-886.9205784204671,-2688.749054505005,-1066.1550611790876,-1282.4275862068964,-1127.0578420467186,-1428.7701890989988,-1130.0832035595106,-1673.835150166852,-1536.0344827586205,-881.5604004449388,-1110.439599555061,-841.3334816462736,-1161.8447163515016,-924.1085650723024,-1291.4164627363737,1214.340600667408,1692.779532814238,-786.5610678531701,-738.9624026696329,-3018.285428253615,-2135.879866518353,-1828.8011123470524,-5953.84427141268,-7233.564404894327,-7398.163959955506,-5567.812235817575,-3850.8556173526135,-897.4593993325918,-3156.2696329254723,-902.5159065628476,-1870.294549499444,1501.4409343715238,-1420.1110122358175,-3054.303448275862,-2493.631145717464,-4680.703225806452,-6671.614238042269,-6994.8117908787535,-5641.383759733037,-4364.642491657397,-4943.056507230255,-3041.225139043381,-3624.505672969966,-1372.6264738598445,-2271.865850945495,615.0560622914348,289.2142380422692,15.076529477196884,408.2124582869855,1130.8791991101225,1319.2747497219132,1271.2687430478306,1373.886318131257,137.15973303670742,-474.0878754171301,-465.48186874304776,393.6509454949944,331.3917686318131,1084.9030033370411,22.50901001112347,-490.5690767519466,1210.2026696329256,-694.7310344827586,-1254.543937708565,100.58509454949944,-21.464071190211342,-239.0545050055617,519.0803114571745,823.4253615127919,1802.2914349276973,880.6674082313682,68.7139043381535,75.96929922135706,203.1583982202447,556.222914349277,210.0625139043381,433.298553948832,644.7628476084537,93.98131256952168,471.0177975528365,565.6026696329254,1812.5928809788647,1969.0266963292545,2874.427586206896,1705.9216907675193,801.3902113459399,2054.2222469410453,3119.386206896552,1816.4763070077863,1317.3959955506118,2877.9806451612903,3463.032258064516,4016.2273637374856,3038.5339265850944,901.876084538376,1255.2113459399332,2537.9143492769745,1119.0558398220244,96.75706340378196,2236.626918798665,4155.733259176863,4402.442269187986,988.7163515016684,-1328.0587319243605,2266.790878754171,3018.918798665184,2148.14638487208,780.701001112347,1333.9997775305894,209.08987764182424,-385.88520578420463,-329.3296996662959,-454.7446051167964,1482.0300333704115,1684.188876529477,380.0553948832035,583.9628476084538,2487.625806451613,2323.84404894327,1091.0444938820913,983.5412680756396,2849.7243604004448,574.0867630700778,1307.2818687430477,207.29543937708564,-2033.728364849833,121.3635150166852,-255.1639599555061,212.1664071190211,1654.178642936596,878.2309232480533,872.926362625139,712.32680756396,222.6189098998888,336.59243604004445,417.1352614015572,634.8869855394883,449.8520578420466,994.0505005561736,-528.6738598442713,-1057.516573971079,741.9868743047831,632.8923248053393,1246.5546162402668,1745.4847608453836,4968.760845383759,1854.0500556173524,-1217.7023359288096,1366.7187986651834,3909.045606229144,3171.218687430478,793.8331479421579,3436.498776418242,2382.977975528365,-723.3018909899888,2330.969744160178,1933.7784204671857,1200.716129032258,2062.7813125695216,4068.772191323693,4475.307230255839,1536.0909899888763,392.87452725250273,830.0820912124582,2811.5526140155725,2114.6286985539487,1036.9846496106784,-2901.2798665183536,-45.6202447163515,-549.1698979591833,-545.4301020408166,-332.64336734693865,-227.89693877551045,-515.3392857142857,-476.8693877551016,-991.8530612244896,-1059.343877551021,-675.1765306122447,-754.6280612244897,-1093.091836734694,-1108.6193877551027,-998.936224489796,-1087.428571428571,-1710.6989795918366,-1895.9515306122448,-2868.098469387759,-2624.076530612245,-636.7076530612243,-905.40612244898,-396.9000000000001,-422.07551020408187,-835.8255102040819,-706.4010204081637,-782.8255102040819,-759.0530612244893,-615.3535714285716,-483.4326530612236,-207.76734693877563,-324.54744897959205,-289.75561224489786,-260.33316326530576,-100.27959183673434,-19.328061224490032,-519.7928571428566,-581.2729591836735,-1108.639285714287,-1044.122959183674,-1311.9811224489786,-1462.438775510204,-1646.5693877551023,-2184.245408163264,-2364.020408163265,-1989.2627551020407,-1139.0428571428567,-1574.27806122449,-1855.2571428571448,-2163.883163265309,-555.7117346938763,-629.140306122449,-1084.512244897959,-1342.5352040816322,-1931.767346938775,-1693.133163265304,-1333.5576530612236,-1463.5948979591865,-1837.7336734693868,-1986.207142857144,-2022.5979591836744,-2122.0443877551006,-2694.516836734693,-2392.3,0.0005102040816326,0.0408673469387754,116431.59999999998,108058.59999999998,51417.59999999998,37549.59999999998,100135.3999999999,87045.19999999995,174553.7999999998,167347.3999999999,105327.79999999992,122948.0,214327.7999999998,233242.0,183141.7999999998,163289.6000000001,296595.2000000002,355168.5999999996,331448.4000000004,463479.5999999996,179139.19999999995,152844.00000000023,79965.40000000002,89654.80000000005,136052.0,110019.0,110759.2000000002,109467.2000000002,88265.6000000001,94426.0,65058.59999999998,80591.3999999999,58106.0,76306.0,31353.400000000023,-18496.599999999977,69895.0,77186.19999999995,243260.6000000001,195250.80000000028,323330.4000000004,335138.1999999997,380815.7999999998,445255.4000000004,392993.1999999997,340702.5999999996,220530.7999999998,357679.0,370946.7999999998,356568.7999999998,106684.00000000023,112162.2000000002,261657.0,259721.2000000002,286089.3999999999,250745.1999999997,244474.4000000004,284949.4000000004,321414.0,373970.3999999999,438839.7999999998,428482.2000000002,489414.4000000004,398612.7999999998,-27645.599999999977,-18667.400000000023,12141.600000000091,7366.20000000007,15923.59999999986,8174.59999999986,-34162.0,-33808.60000000009,-27870.19999999996,-34747.0,-43425.0,-33064.59999999986,-22309.800000000047,-36197.0,-28697.0,17490.0,108754.39999999944,93237.7999999998,-6613.800000000047,-10388.600000000091,-18563.599999999977,-10662.599999999977,-21735.800000000047,-12324.0,-9882.800000000048,-15153.800000000048,-11399.200000000186,-6154.59999999986,-2787.0,-1129.1999999999534,-23462.599999999977,-18695.599999999977,46015.20000000007,37072.0,-14417.199999999952,-7259.600000000093,15186.19999999972,2211.8000000002794,43252.79999999981,6712.200000000186,22441.400000000373,-1855.599999999628,-30460.400000000373,-16408.599999999627,40921.79999999981,37208.60000000009,91012.7999999998,81317.39999999944,14054.399999999909,16232.799999999814,37277.19999999972,15876.0,-31241.599999999627,-41777.59999999963,-23860.0,6663.199999999255,-18519.200000000183,-28268.799999999814,52333.0,42716.0,104312.59999999964,44316.0,-63270.0,-65646.0,-59214.79999999993,-39793.79999999993,-94339.6000000001,-79670.80000000005,-130929.19999999995,-137662.0,-96563.0,-116546.80000000005,-149505.19999999995,-145942.0,-144087.80000000005,-158021.6000000001,-266321.5999999996,-290917.3999999999,-558722.6000000006,-519003.4000000004,-92547.40000000014,-137179.80000000005,-52596.40000000002,-64214.0,-124563.80000000005,-101507.40000000014,-100854.40000000014,-91995.19999999995,-79679.20000000019,-73822.0,-31558.0,-49253.59999999998,-33412.19999999995,-29752.399999999907,-37210.0,-20202.400000000023,-67464.0,-78587.3999999999,-169687.3999999999,-152509.0,-202217.7999999998,-221398.6000000001,-278109.5999999996,-348506.7999999998,-394001.6000000001,-342082.3999999999,-209040.2000000002,-229740.7999999998,-342338.2000000002,-456354.60000000056,-101159.0,-106795.6000000001,-144541.3999999999,-224793.0,-326193.3999999999,-262870.6000000001,-221288.0,-233078.0,-356561.4000000004,-361132.3999999999,-331206.1999999997,-328424.39999999944,-414211.0,-428783.5999999996,-92000.40000000002,-102770.19999999995,-50126.59999999998,-20516.400000000023,-51623.60000000009,-44206.40000000014,-134799.0,-149566.6000000001,-76132.3999999999,-101352.80000000005,-181929.3999999999,-200324.80000000005,-149833.80000000005,-156902.6000000001,-225050.59999999963,-216828.3999999999,-305446.7999999998,-250765.4000000004,-44304.0,-115566.80000000005,-59446.0,-52474.0,-120870.19999999995,-116582.0,-149479.80000000005,-140742.3999999999,-119107.6000000001,-89868.19999999995,-31426.399999999907,-52368.59999999998,-66197.80000000005,-48153.0,-259.0,11065.800000000048,-94169.19999999995,-108297.0,-209035.2000000002,-159041.19999999972,-156541.6000000001,-250427.0,-332718.1999999997,-317978.5999999996,-338783.6000000001,-362997.2000000002,-231055.80000000028,-191469.3999999999,-143390.60000000056,-284146.2000000002,-85181.0,-83480.0,-178068.6000000001,-222848.7999999998,-295194.6000000001,-268490.7999999998,-242801.59999999963,-296529.60000000056,-395613.0,-369964.0,-256172.3999999999,-279961.99999999953,-255655.2000000002,-277702.39999999944,-35982.40000000002,-22091.19999999996,-29368.599999999977,-26795.400000000023,-54785.60000000009,-45723.80000000005,-66327.6000000001,-78760.0,-63768.0,-71556.80000000005,-75075.19999999995,-79933.0,-94350.80000000005,-115064.3999999999,-157272.19999999972,-173500.6000000001,-390245.60000000056,-335676.0,-40202.80000000005,-85223.6000000001,-17666.800000000047,-36518.19999999995,-80558.0,-62718.40000000014,-44125.0,-33337.59999999986,-34061.0,-22302.59999999986,-7156.399999999907,-23565.599999999977,-9003.800000000047,-2092.199999999953,-35595.40000000002,-17776.599999999977,-11119.0,-22120.800000000047,-84817.80000000028,-52177.0,-30003.600000000093,-84578.0,-173511.0,-200729.59999999963,-224839.80000000028,-175245.40000000037,-81972.6000000001,-111605.0,-200466.0,-320223.7999999998,-41487.0,-65915.6000000001,-63844.60000000009,-98672.0,-209233.7999999998,-219729.59999999963,-108062.39999999944,-76027.80000000075,-108165.60000000056,-109240.59999999964,-190000.7999999998,-228152.59999999963,-402584.4000000004,-304815.5999999996,-34233.0,-39457.0,-37086.0,-41737.0,-93254.0,-107547.0,-83928.0,-102920.0,-37512.0,-39472.0,-62727.0,-83815.0,-56095.0,-97516.0,-37122.0,-133659.0,-210732.0,-156299.0,-176170.0,-21586.0,-46663.0,-29073.0,-71236.0,-51217.0,-92724.0,-75030.0,-87495.0,-74071.0,-34577.0,-30841.0,-23379.0,-25302.0,-73201.0,-32503.0,-104653.0,-95701.0,-72951.0,-60810.0,-224005.0,-164579.0,-249190.0,-221236.0,-247957.0,-243546.0,-177710.0,-166829.0,-198029.0,-239718.0,-205027.0,-88816.0,-152440.0,-86109.0,-276158.0,-232215.0,-309686.0,-267988.0,-290905.0,-210896.0,-287170.0,-203649.0,-367591.0,-116169.0,36933.0,39369.0,31471.0,44407.0,93788.0,110227.0,99246.0,99925.0,38275.0,48148.0,64034.0,78700.0,54227.0,97440.0,56272.0,157940.0,228981.0,157069.0,184391.0,29148.0,56303.0,50650.0,62490.0,42245.0,97306.0,77506.0,80731.0,70219.0,43368.0,41329.0,23729.0,32324.0,65838.0,31555.0,97406.0,91415.0,80378.0,98268.0,230118.0,211245.0,254398.0,208514.0,238645.0,218032.0,154878.0,186013.0,179378.0,221907.0,231724.0,82946.0,157474.0,87952.0,263862.0,233181.0,307515.0,258305.0,299200.0,215543.0,291537.0,187974.0,415109.0,145151.0,-1712.6,-221.4,3380.2800000000047,4161.340000000002,8233.419999999995,9216.73999999999,11804.8,9609.019999999997,2794.2800000000047,467.11999999999534,365.28000000000463,-2829.9199999999955,-2846.0199999999954,-8717.5,7574.820000000019,1477.9,5019.679999999981,26101.659999999963,10999.519999999997,1238.7399999999907,2732.759999999997,1325.3400000000024,-1641.4,-2171.6600000000094,-2858.3800000000047,-1756.4199999999953,-374.4600000000093,3475.2800000000047,2231.3800000000047,2037.2400000000025,-1338.0,1313.2800000000047,2208.7400000000025,291.24000000000234,-1750.2399999999907,-788.2,7745.239999999991,4909.86000000001,4748.4,12447.86000000001,10294.12000000002,9521.940000000037,10232.27999999998,13852.4,17435.679999999982,10293.12000000002,16775.759999999962,12373.579999999982,14207.560000000009,6524.4,12824.13999999999,1656.2600000000093,-6958.4,5389.5,9440.140000000038,12048.559999999963,5015.979999999981,6800.1,14074.12000000002,13955.140000000038,12592.359999999962,6714.820000000019,-7412.4,-8294.3,-6942.119999999995,-4031.5599999999977,-8546.280000000004,-6769.36000000001,-15011.1,-17794.280000000006,-9176.519999999997,-11464.880000000005,-19775.419999999995,-21369.22,-17191.719999999994,-18876.3,-31345.57999999998,-28874.4,-62629.52000000002,-51733.04000000004,-2004.1800000000048,-13826.660000000007,-3776.640000000002,-6533.2599999999975,-16458.5,-12914.26000000001,-13510.580000000004,-10877.919999999996,-7210.36000000001,-8007.4199999999955,-3866.819999999995,-6001.659999999998,-4568.7,-4960.519999999995,-4624.159999999998,-507.6599999999977,-8599.13999999999,-9425.3,-19656.46000000001,-18556.43999999999,-30270.5,-24704.93999999999,-26802.27999999998,-40433.759999999966,-50100.82000000002,-39959.8,-23870.82000000001,-33944.57999999998,-44623.84000000004,-50132.92000000002,-14527.23999999999,-16647.1,-17713.360000000008,-26902.03999999999,-42959.3,-34801.3,-21969.859999999964,-20221.14000000004,-32723.42000000002,-44072.2,-43578.97999999998,-37082.05999999996,-29616.24000000004,-39463.47999999998,-17618198.0,-16982878.0,-9211271.399999993,-6833202.199999995,-14584397.60000001,-13600251.200000016,-29254720.0,-32192004.60000001,-17320660.39999999,-19461747.60000001,-32178166.39999999,-34809205.4,-28254438.39999999,-32134606.0,-44579388.59999997,-46388183.0,-68388726.40000004,-59349668.800000064,-9772678.600000007,-22785629.20000001,-9947045.800000004,-12095220.199999996,-26093531.0,-21380239.20000001,-24219963.60000001,-21829740.39999999,-17568360.200000018,-15567525.39999999,-7555093.399999992,-10592029.199999996,-10606333.0,-10253225.399999993,-2465049.199999996,902838.8000000044,-18703259.799999986,-20366051.0,-34356149.20000002,-35031539.79999998,-40323709.0,-38868186.79999998,-51750795.59999996,-69412228.19999993,-72609335.40000004,-62935273.0,-38661511.40000004,-41398653.59999997,-44482266.800000064,-67096958.40000004,-16995507.799999982,-19713861.0,-33252426.20000002,-41143695.79999998,-58273065.0,-58498381.0,-55780033.199999936,-53723413.800000064,-61157426.40000004,-60428698.0,-57236900.59999996,-63363143.199999936,-69105757.80000007,-63729663.59999996,-3275191.0,-3379858.0,-3750117.799999997,-2461703.3999999985,-4856696.200000003,-3918034.400000007,-7056477.0,-8335260.200000003,-5684517.799999997,-6617628.200000003,-8912747.799999995,-9584403.799999995,-9684074.799999995,-11363852.0,-16111811.199999988,-17864262.0,-34024755.80000002,-31591475.600000024,-4349017.200000003,-8298935.400000006,-2775836.600000001,-3508544.3999999985,-7580616.0,-6180266.400000006,-5717729.200000003,-5309421.799999997,-4623184.400000006,-3927349.799999997,-1447239.7999999966,-2444024.3999999985,-1708392.0,-1314340.7999999966,-2718917.3999999985,-1545756.3999999985,-4084539.599999993,-4491666.0,-8832615.400000006,-8202139.599999994,-9711464.0,-10413463.599999994,-14862931.199999988,-20806866.399999976,-24608166.80000001,-21720811.0,-10644254.800000012,-13423155.199999988,-19795190.600000024,-26890349.80000001,-5306238.599999994,-6329639.0,-8703950.400000006,-11731766.599999994,-19824740.0,-17397084.0,-11926938.399999972,-10439174.600000028,-17047444.800000012,-19872593.0,-21361004.199999988,-20979338.399999976,-26285519.600000024,-26026831.199999988,-365166.0,-417081.0,-280681.99999999977,-142075.99999999988,-373666.0000000002,-303151.00000000047,-752634.0,-839160.0000000002,-484616.99999999977,-579289.0000000002,-920316.9999999998,-968833.9999999998,-811142.9999999998,-880217.0,-1501230.999999999,-1487817.0,-2629851.000000001,-2257853.000000002,-197526.00000000023,-652923.0000000005,-189281.0000000001,-274854.9999999999,-718025.0,-562678.0000000005,-595555.0000000002,-558140.9999999998,-424337.00000000047,-351234.99999999977,-128004.99999999977,-251205.99999999988,-197524.0,-202000.99999999977,-145156.99999999988,4014.000000000117,-354193.99999999953,-393118.0,-844241.0000000005,-790891.9999999995,-1149267.0,-1166469.9999999995,-1266866.999999999,-1649410.999999998,-1934296.000000001,-1829643.0,-1040303.0000000008,-1231787.999999999,-1602623.000000002,-2033018.000000001,-525813.9999999995,-590461.0,-858959.0000000005,-1102251.9999999995,-1792753.0,-1597756.0,-1197698.999999998,-1140085.000000002,-1650480.000000001,-1896775.0,-1714511.999999999,-1597551.999999998,-1658674.000000002,-1990675.999999999,-0.0551971887249763,-0.0579536048012592,-0.1098624669771429,-0.1428879127856045,-0.1228034951543009,-0.1321260889651801,-0.068698110937312,-0.0625868759971536,-0.0573911142556666,-0.0516998278201901,-0.0460368991068428,-0.0425591731548115,-0.0506346995734305,-0.0449241543524759,-0.0735372355465638,-0.0741259471189031,-0.1013083934254988,-0.1138076612147832,-0.219489260600466,-0.094761877367863,-0.1087940099763087,-0.0776612566342529,-0.0470878395108734,-0.0570415507792821,-0.067011991710838,-0.0712091381535623,-0.0821776752960699,-0.0942646285966555,-0.1238179265924099,-0.0885778336034043,-0.0638383690197168,-0.0687929868390487,-0.3973328402532499,1.0629372596747009,-0.0999339163325957,-0.0911361264881444,-0.0914402537290179,-0.0897741297686264,-0.108784090273045,-0.1118782829354931,-0.0867223189125232,-0.0650878399549779,-0.0610945269718031,-0.0719320944234245,-0.0994718483768329,-0.1023777739477016,-0.1260647310356942,-0.0878073036467178,-0.1371148792623897,-0.1192920047473196,-0.1099096943488592,-0.0882673743665001,-0.0797897450563137,-0.0786692883004745,-0.0846292074275783,-0.0890763572437013,-0.0751190537344128,-0.0768212480765347,-0.0793390444345619,-0.0714635791615843,-0.0735017480699704,-0.082093670426969,Control,2025-04-09
756818.5,769327.8,802514.6,768618.1,1249903.5,1277036.4,1272938.7,1295716.1,662363.9,643246.2,936367.2,972955.6,971355.9,951375.3,2335967.5,2517816.7,5319558.1,5122944.3,1529596.0,1655258.3,817806.1,728803.1,856058.3,851661.4,1209935.2,1194786.0,1095586.7,1089432.6,767390.2,792552.4,579914.7,581851.8,968561.5,950712.3,1528600.8,1523011.1,2492225.5,2567880.0,3239907.3,3169478.0,3227248.0,3249997.8,3241073.9,3282986.8,2854150.3,3197909.7,4417923.4,4657997.0,1941110.5,1925767.2,2807773.9,2707700.3,3367365.5,3351041.9,3394767.4,3502233.2,3281738.9,3407969.5,3311397.1,3342813.2,3902723.2,4018913.3,41.14999999999999,76.70000000000002,-0.1222647489773215,-0.1084284611118662,-0.0362544934105754,-0.0583814708804179,-0.1055149076587506,-0.092967545966079,-0.1767856767529147,-0.1724161929851273,-0.1765968847459256,-0.1945215015725581,-0.1923820728966987,-0.1516780368232773,-0.1507250485116115,-0.1802830776975036,-0.1466085489694033,-0.1201601932503208,-0.1106122550206128,-0.1259121144454087,-0.1438354736683064,-0.1245512652314539,-0.0886252592103676,-0.0845102863685568,-0.1477032244213804,-0.1472078211609088,-0.1121745309529538,-0.0845378570300305,-0.0712240756199429,-0.0834173553486498,-0.0564992677832279,-0.0397581502464998,-0.0848546988353123,-0.1223599299188636,0.0106725963703347,-0.0011439608907465,-0.0911822895876057,-0.0899050148971784,-0.0631685632956827,-0.0526537366985822,-0.0836183827428136,-0.0903928855641734,-0.1023690083054704,-0.0904072452608008,-0.090666469122327,-0.0991678406658558,-0.0970285171237059,-0.0983675100877158,-0.0824511745808935,-0.0749418119094225,-0.0202203269732202,-0.0550159921901763,-0.070200261892623,-0.0919593212285415,-0.0893935892218921,-0.0908113246426661,-0.0996571178506653,-0.0779990839531417,-0.1034056659298271,-0.0857132275688372,-0.1015401661463503,-0.1003538443576486,-0.1047134246955425,-0.1245265948371042,0.0,0.1248155284549811,-98426.69999999995,-88107.3999999999,-29628.599999999977,-46208.80000000005,-139092.6000000001,-124416.7000000002,-246154.9000000001,-243817.7999999998,-127935.59999999998,-138124.0,-198634.9000000001,-159356.00000000012,-158017.20000000007,-187950.19999999995,-368850.7000000002,-321468.5,-622184.7000000002,-687409.4000000004,-236619.5,-219553.59999999983,-75787.0,-64268.80000000005,-136257.79999999993,-135069.0,-143629.1000000001,-105396.8999999999,-80878.19999999995,-94775.59999999986,-44605.20000000007,-32145.19999999996,-51356.60000000009,-75734.29999999993,10282.099999999977,-1088.1999999999534,-145933.5,-143270.19999999995,-162509.0,-138831.3999999999,-282565.0,-299846.1000000001,-347872.1000000001,-307514.7000000002,-307590.1000000001,-342256.7000000002,-290814.5,-330562.1999999997,-379701.2999999998,-362492.0,-39649.39999999991,-108916.6000000001,-204189.7000000002,-260806.30000000028,-314885.6000000001,-318558.0,-355744.6000000001,-284107.0,-357516.5,-304992.2999999998,-353903.5,-352874.1999999997,-430830.7999999998,-532956.7000000002,0.0,9.0,-2017.876666666668,-1564.7199999999991,-282.0466666666674,-866.4699999999992,-2837.2899999999986,-3175.2733333333395,-3042.9966666666714,-1893.25,-534.8699999999992,-1040.4466666666674,-2088.4333333333334,-1224.2466666666674,-829.35,-1047.6966666666635,-2099.9033333333364,-1811.0566666666573,-9788.47000000002,-10304.703333333351,-1987.693333333335,-2167.05,-581.4033333333325,-838.1766666666682,-1774.3699999999992,-1232.4533333333325,-1074.5533333333365,-945.8399999999984,-1447.3566666666652,-2274.9466666666635,-1249.98666666667,-338.1133333333341,-892.85,-853.0466666666636,-2051.096666666668,-3396.456666666665,-5148.513333333331,-5007.356666666665,-4815.63666666667,-1569.040000000006,-5409.370000000004,-5068.193333333327,-4187.77333333334,-5587.226666666676,-4126.95,-7637.6133333333455,-4609.056666666673,-6617.876666666661,-8224.646666666647,-7115.186666666655,-2746.9766666666683,-3441.713333333338,-3846.756666666673,-5493.416666666667,-3945.6233333333394,-5339.176666666676,-3506.47333333334,-3746.3599999999938,-6963.883333333333,-3422.2900000000063,-8491.429999999997,-6184.453333333321,-1085.553333333321,-7545.943333333327,-0.1150859426045302,-0.1027569197065853,-0.0356051698794149,-0.0567099588882007,-0.1001389420747834,-0.0887769273192232,-0.1620406405503914,-0.1583711797447265,-0.1618824255867553,-0.1767715226406126,-0.1750083986628748,-0.1407351121369772,-0.1399158524317606,-0.1649662014937785,-0.1363680191149261,-0.113221630570962,-0.1047141757802105,-0.1183076686019992,-0.1339697788859853,-0.1171070015077245,-0.0848115322287067,-0.081037797455691,-0.1373128985814096,-0.1368854146988883,-0.1061117672799142,-0.0810631335022172,-0.0687468023907895,-0.0800328861090472,-0.0549328235110692,-0.0389781660574736,-0.081354244997357,-0.1151701655494237,0.0107297516778509,-0.0011433068169221,-0.0871487075540942,-0.0859820007582152,-0.0612147843786261,-0.0512915414624551,-0.080217806113053,-0.0864278145705672,-0.097303612261865,-0.0864409330958078,-0.086677718713296,-0.0944092996787664,-0.0924698743846036,-0.0936842376440633,-0.079143602041235,-0.0722025284787995,-0.0200172671104659,-0.0535299882959701,-0.0677928843495984,-0.0878577463833162,-0.0855144289318021,-0.0868100089058755,-0.094852276169227,-0.0750347261453157,-0.098238914476846,-0.0821425903169808,-0.0965551092862615,-0.0954826969402227,-0.0994174296662738,-0.1170852199206041,0.0,0.1329394387001476,0.8849140573954698,0.8972430802934147,0.964394830120585,0.9432900411117991,0.8998610579252165,0.9112230726807768,0.8379593594496085,0.8416288202552735,0.8381175744132446,0.8232284773593874,0.8249916013371251,0.8592648878630228,0.8600841475682394,0.8350337985062215,0.8636319808850739,0.886778369429038,0.8952858242197895,0.8816923313980007,0.8660302211140147,0.8828929984922754,0.9151884677712931,0.9189622025443088,0.8626871014185904,0.8631145853011116,0.8938882327200857,0.9189368664977828,0.9312531976092104,0.9199671138909528,0.9450671764889308,0.9610218339425264,0.9186457550026428,0.8848298344505763,1.0107297516778508,0.9988566931830778,0.9128512924459056,0.9140179992417848,0.9387852156213738,0.9487084585375448,0.9197821938869468,0.9135721854294327,0.902696387738135,0.913559066904192,0.913322281286704,0.9055907003212336,0.9075301256153964,0.9063157623559368,0.920856397958765,0.9277974715212004,0.979982732889534,0.94647001170403,0.9322071156504016,0.9121422536166838,0.914485571068198,0.9131899910941244,0.9051477238307728,0.9249652738546844,0.901761085523154,0.9178574096830192,0.9034448907137383,0.9045173030597772,0.9005825703337261,0.8829147800793959,1.0,1.1329394387001477,1.0510505057496962,1.0321743264097392,1.029087060977005,1.0425933409905834,1.0621039900687983,1.0718426467500053,1.062307747198724,1.055724463098864,1.0250455681675112,1.008538334326034,1.0309076080123551,1.050802535273859,1.0427965744889796,1.036736999215764,1.0393900041045272,1.030910385473076,1.023275645657365,1.0176552074618108,0.9979865424122936,1.023222756373586,1.0238187828442276,1.0340924952706052,1.0505573778355506,1.0378228946832897,1.0481599581194627,1.0460495980988522,1.027949240134576,1.0425429413510223,1.0500798403537754,1.0485280907813967,1.033095279319684,1.0371849404967657,1.018635066140418,0.9974658555022824,1.011021392634358,1.014188300618869,1.0395994025014554,1.039591106757817,1.0597812224101806,1.0217685917553796,1.0230564562012896,1.0547095477528188,1.0228442309556498,1.029045910985014,1.047181100405321,1.023408887002898,1.010744087589844,1.0040298863317896,1.016008654052417,1.038077611862836,1.042932424548557,1.0389145841885612,1.0634049644251582,1.046313386917195,1.0219274061781431,1.0411727662506396,1.0648390327318056,1.0455891035560885,1.0230370191192504,1.0410808554857751,1.0458121671034906,1.0359802894195131,1091.5750834260289,1040.1163515016683,1539.384204671857,1453.3285873192433,1240.771746384872,1102.294994438265,-2367.184427141268,-2133.9917686318126,-987.6805339265852,-1073.2714126807564,-1979.4774193548387,-1788.6389321468298,-1490.491657397108,-2147.684315906563,-5461.424026696329,-5691.41001112347,7213.358175750832,8246.743047830923,651.5997775305897,-576.2740823136818,617.6978865406007,459.1817575083425,-205.92791991101225,-23.849388209121297,1164.051835372636,1397.4008898776417,1410.720133481646,1430.3739710789764,1662.7305895439376,1732.6812013348165,782.3846496106785,672.9719688542825,6266.456062291435,5547.4,4534.494771968854,4667.794438264738,6817.313681868743,7144.237374860955,7176.505672969965,3729.2647385984415,5694.753726362625,5122.179977753058,3891.832480533926,5713.542825361512,6589.949944382646,6742.903448275861,7699.552836484983,7654.82936596218,5735.314126807563,4773.386874304782,5929.725695216906,4448.338820912124,4847.615572858732,3868.6262513904335,2027.2100111234704,3534.563737486096,7270.769076751944,5264.148609566182,3714.206451612902,5185.355283648498,4822.468075639599,4441.25828698554,-750.7454949944382,126.13147942157951,-83.78865406006673,-911.4921023359288,-1293.688765294772,456.83937708565065,1146.5993325917684,970.0282536151276,-203.7196885428253,-1070.5230255839822,186.5672969966629,1524.4954393770856,-169.95661846496105,-1673.0471635150166,-1150.3417130144603,2081.5154616240266,5490.347052280311,-2490.5047830923245,-3419.6872080088983,-659.058064516129,534.7139043381534,425.3790878754171,-1099.0222469410455,-689.8057842046718,813.7624026696329,1392.4157953281422,806.6854282536151,-1176.0440489432704,-969.5450500556173,723.2427141268075,-207.61223581757508,-225.675639599555,955.4963292547276,-1398.931256952169,-2965.0109010011124,-2853.8404894327027,-1780.9692992213568,2826.961957730812,-2616.627363737486,1201.252280311457,-1810.6560622914344,-291.29588431590656,240.4667408231368,-2016.076084538376,-2287.025361512792,-555.3392658509455,7635.069187986652,11830.490100111234,-1404.1341490545049,-2237.8803114571742,1502.676084538376,-2159.5951056729696,482.9688542825361,-2071.3624026696325,1133.65361512792,1698.6302558398218,-2904.134371523915,1844.66340378198,-1816.0220244716347,378.042936596218,2500.103670745272,-3002.632258064516,3382.1116796440488,2145.5933259176863,-8.090545050055617,1332.6173526140155,4530.708120133481,4456.896774193548,6862.92191323693,6072.973971078976,2014.378642936596,2433.178420467186,5300.963737486095,5273.231145717464,2830.233370411568,1948.2331479421573,7006.10745272525,8477.988876529476,8684.529699666295,8987.732591768632,4090.044938820912,4351.598887652947,1472.706340378198,1129.1913236929922,2926.953948832035,3032.2206896551725,3591.569076751946,3049.256062291435,1612.836484983315,1848.8489432703,1142.369299221357,1189.9857619577306,1377.7884315906565,2103.291434927697,711.602002224694,-685.6805339265851,1644.7928809788652,1834.4309232480527,2847.5341490545047,3436.9056729699664,5519.026918798664,4464.363292547275,7730.686318131256,7936.858509454949,5663.096106785317,6813.978865406006,4994.7170189099,4649.232035595105,6866.564404894326,6386.300778642936,1111.5172413793102,3680.60978865406,4783.433370411568,5206.66340378198,5261.633370411568,4927.852947719688,6535.4596218020015,6477.02958843159,4743.140823136819,6303.87319243604,5121.15595105673,3653.4711902113454,8864.367519466074,11328.281646273635,-447.3940909090907,-400.4881818181814,-134.67545454545444,-210.04000000000025,-632.2390909090914,-565.5304545454554,-1118.8859090909098,-1108.2627272727264,-581.5254545454544,-627.8363636363637,-902.8859090909098,-724.345454545455,-718.2600000000003,-854.3190909090907,-1676.5940909090918,-1461.2204545454545,-2828.1122727272736,-3124.588181818184,-1075.543181818182,-997.9709090909084,-344.48636363636365,-292.1309090909093,-619.353636363636,-613.95,-652.8595454545459,-479.07681818181777,-367.6281818181816,-430.7981818181812,-202.7509090909094,-146.11454545454524,-233.43909090909133,-344.24681818181784,46.73681818181807,-4.946363636363425,-663.334090909091,-651.2281818181816,-738.6772727272727,-631.0518181818178,-1284.3863636363635,-1362.9368181818186,-1581.2368181818183,-1397.7940909090917,-1398.1368181818186,-1555.7122727272736,-1321.884090909091,-1502.5554545454534,-1725.914999999999,-1647.6909090909091,-180.22454545454505,-495.075454545455,-928.1350000000008,-1185.483181818183,-1431.2981818181822,-1447.990909090909,-1617.0209090909095,-1291.3954545454546,-1625.075,-1386.3286363636355,-1608.6522727272727,-1603.973636363635,-1958.3218181818168,-2422.5304545454555,0.0,0.0409090909090909,147972.40000000002,119579.59999999998,53868.59999999998,77838.80000000005,228108.0,230723.0,345520.2000000002,334867.0,149783.0,144273.59999999998,233741.0,217056.80000000005,208438.0,231134.19999999995,473033.6000000001,414725.1999999997,765422.3999999994,788395.5999999996,231934.0,263311.0,98857.80000000005,90440.6000000001,186507.0,173067.19999999995,209632.80000000005,165246.3999999999,110615.59999999986,144858.80000000005,87324.0,74047.0,72999.3999999999,99563.0,3068.5999999999767,-2130.8000000000466,160885.6000000001,164582.3999999999,273222.2000000002,252313.3999999999,489726.8000000003,375275.2000000002,434681.3999999999,502564.2000000002,386434.3999999999,446470.0,438574.8000000003,421488.0,439025.0,386243.19999999925,63388.200000000186,188380.7999999998,334845.0,378264.2000000002,547130.0,496457.2000000002,439408.5999999996,439874.7999999998,597207.0,481388.6000000001,440625.0,509322.2000000002,625614.3999999999,691548.2000000002,51511.60000000009,51232.80000000005,50114.0,45118.20000000007,61475.0,67778.19999999995,-5614.600000000093,-5295.800000000047,-15851.0,-25496.800000000047,-32468.399999999907,-15921.0,-8070.0,-12786.600000000091,-74526.3999999999,-134648.2000000002,272259.4000000004,224547.59999999963,-48877.79999999981,-3204.8000000000466,13687.800000000048,18495.19999999996,18341.20000000007,13639.400000000023,51371.19999999995,49759.60000000009,51396.0,60990.39999999991,61632.20000000007,64850.80000000005,26771.599999999977,26708.0,146159.0,133243.79999999993,137507.80000000005,140858.0,245839.7999999998,219978.7999999998,265415.6000000001,169333.6000000001,156245.0,226172.59999999963,198099.80000000028,211928.3999999999,228187.6000000001,221768.7999999998,250315.59999999963,210591.0,192188.1999999997,159529.3999999999,239217.0,183369.0,233618.0,240674.2000000002,180471.80000000028,187115.1999999997,230611.4000000004,259574.6000000001,221732.1999999997,175773.7999999998,115971.40000000036,174201.2000000002,1346.2000000000698,-5639.400000000023,-2763.600000000093,2507.20000000007,-7832.199999999953,2983.600000000093,-45607.40000000014,-62197.19999999995,-44653.80000000005,-35750.40000000002,-38695.19999999995,-20702.0,-59846.40000000014,-77917.40000000014,-139164.6000000001,-127688.2000000002,-332356.5999999996,-267790.0,-45656.19999999995,-63983.59999999986,3115.8000000000466,-5938.20000000007,-22609.599999999977,-14655.599999999977,-421.19999999995343,10154.399999999909,3554.600000000093,-2655.399999999907,10021.599999999977,15411.600000000091,7811.599999999977,2800.199999999953,27414.600000000093,12290.79999999993,6784.800000000047,8110.40000000014,26995.19999999972,7755.399999999907,1079.3999999999069,-27114.399999999907,-35867.39999999991,2569.7999999998137,-40883.79999999981,-27814.0,-24693.399999999907,-57096.60000000009,-136364.0,-178440.40000000037,18625.19999999996,38251.40000000014,2092.600000000093,9706.0,-25237.600000000093,-65288.0,-3695.399999999907,18024.799999999814,-47372.79999999981,-18698.19999999972,-25053.600000000093,-71879.0,-214420.1999999997,-177360.7999999998,-41452.39999999991,-42427.19999999995,-18469.800000000047,-19807.400000000023,-60194.60000000009,-38972.59999999986,-164851.19999999995,-196617.19999999995,-113033.40000000002,-105179.20000000008,-136043.0,-127042.6000000001,-136077.20000000007,-159324.6000000001,-309800.7999999998,-259905.2000000002,-341430.39999999944,-378860.5999999996,-169564.59999999986,-152956.3999999999,-53195.80000000005,-41741.0,-86981.19999999995,-94654.0,-102418.19999999995,-73851.80000000005,-35348.0,-31438.0,-11146.79999999993,-19313.399999999907,-24425.20000000007,-50870.60000000009,73505.20000000007,97665.59999999998,3203.0,1982.40000000014,-14591.0,-87535.3999999999,-113226.6000000001,-153989.2000000002,-213180.3999999999,-140759.6000000001,-191116.0,-98508.19999999972,-157359.3999999999,-128150.0,-117309.40000000036,-152623.60000000056,43001.19999999995,-2299.7999999998137,-86544.0,-95546.0,-194434.1999999997,-164565.59999999963,-251272.7999999998,-169643.2000000002,-158847.3999999999,-207187.1999999997,-93281.2000000002,-173662.40000000037,-421680.7999999998,-314819.2000000002,27490.20000000007,29785.599999999977,14724.79999999993,6674.599999999977,12001.800000000048,23139.0,12960.59999999986,13068.399999999909,-1806.8000000000463,-5554.600000000093,-6998.59999999986,3441.7999999998137,-4421.40000000014,10549.199999999952,-4298.199999999721,-16187.600000000091,-35229.0,-80725.79999999981,-46375.19999999995,-2123.199999999953,14715.199999999952,15770.599999999977,19245.0,15967.400000000023,34131.60000000009,22911.0,26082.800000000047,32112.19999999996,32382.0,31359.400000000023,17935.0,18648.79999999993,6829.800000000047,8697.599999999977,44035.19999999995,39034.80000000005,69447.6000000001,100717.7999999998,122350.2000000002,22615.399999999907,64848.0,43888.0,20390.80000000028,106077.3999999999,47146.200000000186,87309.3999999999,94871.0,32880.200000000186,85012.79999999981,83068.6000000001,66449.6000000001,84619.6000000001,55720.80000000028,26865.0,120020.2000000002,154998.7999999998,48450.0,80019.0,131144.7999999998,32812.799999999814,-90576.7999999998,-40539.200000000186,-37971.0,-28022.0,-27733.0,-29568.0,-85413.0,-91161.0,-86780.0,-101550.0,-25877.0,-32334.0,-41446.0,-56515.0,-41425.0,-66206.0,-38601.0,-160043.0,-223946.0,-185214.0,-174494.0,-30547.0,-48049.0,-25727.0,-49006.0,-36880.0,-85496.0,-72594.0,-74816.0,-64140.0,-30749.0,-29813.0,-27123.0,-28667.0,-67698.0,-42976.0,-104802.0,-92627.0,-80782.0,-88815.0,-179479.0,-134893.0,-165518.0,-145844.0,-184475.0,-160729.0,-111137.0,-164148.0,-205744.0,-313674.0,-187033.0,-88244.0,-119229.0,-68811.0,-157281.0,-129669.0,-213738.0,-146250.0,-181962.0,-156888.0,-174389.0,-170442.0,-400522.0,-156238.0,41177.0,28648.0,44588.0,33557.0,74065.0,110465.0,89566.0,97481.0,27186.0,38434.0,42937.0,71146.0,44266.0,64529.0,93454.0,151486.0,211466.0,175105.0,184623.0,55635.0,43836.0,26855.0,47674.0,50327.0,98181.0,83960.0,70411.0,65734.0,40019.0,40718.0,28232.0,28945.0,64552.0,36005.0,102461.0,90798.0,150059.0,136089.0,215096.0,198111.0,159756.0,181941.0,240316.0,158375.0,131747.0,139121.0,205345.0,317200.0,203442.0,88466.0,127589.0,167728.0,303683.0,192606.0,228988.0,165959.0,249556.0,137194.0,256760.0,184399.0,361072.0,190695.0,4082.7800000000047,3584.7400000000025,1907.719999999996,1489.4400000000023,3935.2199999999953,5230.0800000000045,4507.419999999996,4488.819999999995,-1593.9400000000023,-2647.0800000000045,-144.81999999999533,1517.3399999999906,1414.0399999999906,575.9199999999953,2631.060000000009,-1279.0600000000093,9726.540000000035,5858.4,-6208.339999999991,-1036.9199999999953,-18.5,1019.6599999999976,-116.55999999999769,-280.1,1970.3,1537.6,3743.1600000000094,4800.3,3565.7400000000025,3379.3800000000047,1094.1599999999976,1678.1199999999951,3742.480000000005,4605.359999999998,9212.180000000004,8225.46000000001,13471.63999999999,17487.73999999999,22590.2,11575.6,16413.43999999999,20152.47999999998,6044.260000000009,16454.06000000001,16128.26000000001,13801.5,10478.37999999998,2136.5799999999813,10431.23999999999,14468.660000000007,19430.73999999999,17329.72000000002,29522.46000000001,22992.52000000002,11989.86000000001,19626.47999999998,27385.620000000017,21589.06000000001,11635.87999999998,16150.27999999998,16689.340000000037,17390.820000000018,-5612.119999999995,-4703.359999999998,1035.2199999999953,324.6400000000023,-6493.880000000005,-8752.019999999995,-16971.680000000004,-15913.480000000003,-6565.940000000002,-5695.680000000005,-11978.619999999995,-10676.46000000001,-8969.86000000001,-8203.480000000005,-22478.23999999999,-29074.06000000001,-47392.65999999996,-25448.3,218.9600000000093,-11029.419999999996,604.5,-2135.140000000002,-6823.7599999999975,-4257.1,955.9,-1182.3,-1546.6399999999908,-4257.7,-1163.9599999999978,1727.0800000000047,-1064.1400000000024,-3052.680000000005,3162.7800000000047,626.6599999999977,-7122.419999999996,-6237.239999999991,-1910.1600000000087,-2155.860000000009,-4777.9,-10841.7,-4664.36000000001,-10735.320000000018,-13354.339999999993,-7976.63999999999,-8952.839999999991,-11385.0,-21209.22000000002,-16381.920000000018,-9133.96000000001,-5965.039999999991,-2188.460000000009,-6752.179999999981,-5269.839999999991,-7490.479999999981,-11800.439999999991,-2752.6200000000185,-6387.779999999982,-12037.53999999999,-3362.1200000000185,-10297.72000000002,-44385.95999999996,-32163.879999999983,-10829201.199999988,-10969806.599999994,-1928960.800000009,-2276439.5999999954,-14593010.800000012,-15279607.199999988,-39875830.8,-41997422.8,-21140838.4,-19652528.80000001,-30686583.199999988,-28821172.600000024,-25883628.60000002,-27096997.80000001,-59356275.399999976,-60059976.60000002,-90704137.5999999,-76555336.0,-23444526.399999976,-30966283.199999988,-9139771.0,-9824248.400000006,-19488370.6,-17905826.0,-16487492.0,-14028678.0,-9327320.399999982,-9673768.0,-3009159.5999999954,-2839866.199999991,-5414797.400000006,-9377668.800000008,10680933.80000001,12916629.599999996,-4445855.19999999,-4468449.399999982,-5533659.600000018,-14076118.600000018,-22685659.0,-36347824.0,-39475310.60000002,-31401132.20000004,-36580544.399999976,-32134680.399999976,-27653039.399999976,-33900397.0,-50261955.20000005,-62112511.20000005,3478460.39999998,-2281840.3999999817,-20833486.600000024,-21700726.799999963,-37839632.399999976,-35128343.79999997,-38361926.399999976,-32877745.20000004,-37228124.79999997,-38669309.399999976,-32058398.20000004,-40007045.20000005,-67686901.59999993,-65840165.79999995,431181.6000000038,257330.8000000019,600490.3999999962,621684.8000000019,111925.39999999618,497407.6000000038,-2711436.600000004,-3296737.600000004,-2504577.8000000017,-2353953.600000004,-2481650.3999999966,-1371049.2000000076,-2931571.200000008,-3568431.600000004,-6785437.799999993,-7564146.200000007,-18019527.199999973,-12847974.0,-948635.7999999924,-3172210.3999999966,1042081.0,76393.19999999809,-1341038.1999999983,-799728.0,1268577.0,1724487.0,1759215.2000000076,1243493.0,1073993.800000002,1484226.6000000038,907937.199999998,188021.39999999612,1219077.6000000038,1136846.1999999983,1874261.600000004,1806107.200000008,3969572.799999992,3013886.7999999924,3151499.0,-664925.0,-1228464.2000000076,1745918.5999999847,-106780.79999999236,1907430.200000008,534909.2000000076,-929650.0,-4063626.4000000153,-8135205.400000015,3795573.799999992,3428153.200000008,2400847.7999999924,2555318.400000016,272384.20000000764,-887470.5999999847,3254179.200000008,4018769.5999999847,-630441.5999999847,1584975.2000000076,1670340.5999999847,-1772226.4000000153,-11861029.19999997,-10089692.599999988,-414749.1999999997,-347761.59999999986,-34732.80000000028,-126562.59999999986,-554436.8000000003,-510361.1999999997,-1169807.8000000005,-1187218.8000000005,-587475.4000000001,-589259.8000000003,-894971.1999999997,-782779.6000000006,-706326.6000000006,-794383.8000000003,-1702908.3999999994,-1668754.6000000006,-3232688.5999999978,-2935120.0,-730127.3999999994,-932094.1999999996,-202108.0,-237635.4000000001,-511323.5999999999,-461697.0,-433971.0,-371252.0,-255084.39999999944,-336478.0,-97574.59999999986,-36895.19999999972,-169917.40000000014,-249007.80000000028,130043.80000000028,103484.59999999986,-346034.1999999997,-340995.39999999944,-301889.60000000056,-396808.60000000056,-694143.0,-942381.0,-1155104.6000000006,-994990.2000000012,-995384.3999999994,-870387.3999999994,-913216.3999999994,-1039788.0,-1583183.2000000011,-1797558.2000000011,-65898.60000000056,-180828.39999999944,-630493.6000000006,-633947.7999999989,-1077195.3999999994,-1029431.7999999988,-835361.3999999994,-994420.2000000012,-989029.7999999988,-829666.3999999994,-1084286.2000000011,-978582.2000000012,-1945488.5999999973,-2341706.799999999,-0.0891004776972839,-0.0874545955987957,-0.4802414854671985,-0.403485776648764,-0.1082862900368715,-0.1048431402084735,-0.0422207880368476,-0.0404160514344704,-0.0387436384736756,-0.0415298208340495,-0.0392565047776319,-0.0418857350724168,-0.0459983806134507,-0.0449392958211776,-0.0471600851154484,-0.04897031544964,-0.0697832443753922,-0.0828026670799276,-0.0828238526498876,-0.0631490704702978,-0.1069307972814636,-0.0867428189213944,-0.0534364838074251,-0.0587220606298754,-0.0925859433320725,-0.105653647478401,-0.1458327731510116,-0.1415034968793959,-0.3041673163497215,-0.3205432706653584,-0.1295376259137598,-0.0764944908269739,0.1060907240151604,0.0863925834027167,-0.4396816612470879,-0.4342998714498161,-0.545300618057531,-0.2197767785218857,-0.1785140559505016,-0.1071965408438205,-0.100434827230973,-0.1296373638400209,-0.111020408980026,-0.1271144118800697,-0.1295435177371498,-0.1186043337486578,-0.1050662669008147,-0.0881711573754563,0.668234429231971,-1.012683007979006,-0.1653348316647102,-0.1534508973220199,-0.1100604243713531,-0.1198108861596829,-0.1116654298153286,-0.132654169970269,-0.110544300098618,-0.1076321781945245,-0.1301400330101332,-0.1056276957939396,-0.0718161990738841,-0.0753790932889783,Control,2025-04-09
838827.2,840438.1,867619.6,849985.5,1455441.5,1471009.0,1462208.4,1461688.7,716862.4,713277.4,1070180.1,1080935.0,1090000.1,1076332.0,2617863.1,2747809.1,5828934.8,5773924.1,1744277.7,1803861.3,919454.3,804928.1,987635.1,990432.0,1404224.5,1358049.2,1237824.2,1241670.8,848279.0,861456.5,627729.2,639821.4,993809.4,993016.9,1725156.5,1715576.5,2807673.1,2845000.6,3734693.6,3652821.5,3741552.5,3775861.8,3748601.6,3829141.8,3318958.2,3713579.6,4911921.8,5108041.4,2135148.4,2130349.3,3152796.6,3111572.4,3844955.5,3802091.1,3956579.6,4041050.0,3833646.8,3887146.1,3856277.1,3890219.4,4323679.1,4519017.3,41.45,76.1,-0.1457080630033555,-0.1588200583889684,-0.1043262099267112,-0.0792619824340085,-0.1036727241190668,-0.0966539318322722,-0.1820756769795643,-0.1896898200957417,-0.2084697145778115,-0.2351125615317673,-0.2431292884338033,-0.236827093861808,-0.1935021526417283,-0.1945733253540813,-0.1812195362003849,-0.173978314052368,-0.1268214378309111,-0.1395803878391459,-0.1603119587725036,-0.1433561115431053,-0.1336718329184643,-0.1424232699974064,-0.1647472738704982,-0.1499135174619892,-0.1236130235643193,-0.1201402091118065,-0.1091902605041209,-0.125697450834964,-0.0999208696736186,-0.0967710653958738,-0.11368705021271,-0.1374518251195579,-0.0197660393453099,0.00635954756705,-0.0792726929378551,-0.0852811423870349,-0.1033575801722547,-0.0944950339670219,-0.1045522781328534,-0.1219936336039621,-0.1393734266689243,-0.1462629798008413,-0.1294167444977172,-0.1193983328072324,-0.1121580754193449,-0.1218755031838098,-0.1080597179360186,-0.1271907427104079,-0.0254701347393519,-0.0726962047494053,-0.1128802039194689,-0.1156336027798085,-0.1283170395765345,-0.1279350966703623,-0.1083437429892689,-0.1079566750176241,-0.1306700920857087,-0.1391261527349883,-0.1379717347768604,-0.1376410236554411,-0.1517552706910267,-0.1411674171896136,0.0,0.1169620849494104,-131577.1000000001,-144662.09999999998,-95405.59999999998,-70113.5,-158988.6000000001,-149276.69999999995,-292010.30000000005,-305309.6000000001,-166162.69999999995,-189055.0,-294549.3999999999,-288849.6000000001,-232706.2999999998,-231188.1000000001,-520112.6000000001,-522165.5,-788155.2999999998,-864883.2000000002,-303289.80000000005,-278048.5,-131498.19999999995,-123206.0,-176880.59999999998,-160186.30000000005,-184764.8999999999,-173361.69999999995,-142813.40000000014,-166308.19999999995,-89140.09999999998,-87531.0,-75579.5,-94275.40000000002,-19839.099999999977,6295.099999999977,-142324.5,-152726.1000000001,-305721.5,-281950.1000000001,-411613.3999999999,-473942.2999999998,-559561.5,-594700.2999999998,-517923.1000000001,-485606.7000000002,-393926.0999999996,-481329.8999999999,-560520.4000000004,-692822.0999999996,-55081.0,-160636.40000000037,-376752.2999999998,-381430.5,-526425.9000000004,-518906.49999999953,-452754.3999999999,-460677.5999999996,-535145.5,-580230.6999999997,-570509.6000000001,-574054.5000000005,-708544.5,-685161.7999999998,0.0,8.399999999999977,-737.9266666666682,-851.956666666669,-1338.8,-1207.2166666666667,-1748.3899999999985,-1661.5666666666666,-1993.5933333333348,-1922.8899999999985,-972.1066666666652,-1308.893333333331,-1523.236666666662,-1381.3399999999986,-1254.2433333333272,-1659.9066666666652,-3612.803333333337,-4170.516666666666,-12141.133333333331,-11227.87000000002,-1572.163333333338,-1825.276666666668,-859.9566666666651,-972.95,-1274.5766666666682,-1078.493333333335,-1304.8833333333334,-1111.006666666665,-1350.9533333333363,-1901.0666666666664,-1081.493333333335,-609.55,-514.6133333333341,-818.293333333331,-1732.7666666666669,-1960.9166666666629,-2834.0633333333303,-2746.923333333332,-3394.643333333327,-3579.473333333324,-5051.5,-4291.283333333334,-5122.309999999994,-6352.640000000006,-5994.753333333337,-5726.640000000006,-6061.126666666661,-6508.193333333327,-7768.480000000012,-8403.339999999975,-1170.226666666676,-2820.9233333333395,-4943.8266666666605,-4140.97333333334,-6396.870000000004,-7659.263333333331,-5965.81333333333,-3887.020000000003,-5294.026666666676,-7248.529999999997,-6818.53666666667,-6270.079999999997,-7453.456666666673,-8679.643333333328,-0.1355899803824035,-0.1468501376814256,-0.0990686432712248,-0.0762021260755636,-0.0984797050055001,-0.0921298632704096,-0.1664617416289086,-0.1727843201660126,-0.1881743791880887,-0.209518133228952,-0.2158298769096732,-0.2108722787509803,-0.1759319377300963,-0.1768141843479118,-0.1657478099655137,-0.1596848795094616,-0.1191090476461851,-0.130276894766926,-0.1481220033039204,-0.133554537281106,-0.1251228766285821,-0.1327459038516093,-0.1518919839380439,-0.1392175841458457,-0.1162782457831373,-0.1132039088921203,-0.1034401786536887,-0.1181183810269897,-0.0950909790508855,-0.0922361991069429,-0.1074627684827445,-0.1284236629283767,-0.0195719719409637,0.0063798124253462,-0.0762120203632593,-0.0817459120380178,-0.0981955515693385,-0.0901677471282166,-0.0992722921867579,-0.1148459962743687,-0.1300968772276205,-0.1360695229567839,-0.1213922657004657,-0.1125457717871621,-0.1060970577510319,-0.114741426483694,-0.1024260064363951,-0.1194343049099499,-0.0251485072750826,-0.0701167187555995,-0.1067423375264753,-0.1091984492769817,-0.120425524983933,-0.1200895135882509,-0.1026809037373897,-0.1023335130273097,-0.1224927767795232,-0.1298817462632656,-0.1288766861073293,-0.1285885482967343,-0.1408014739249663,-0.1316560761715521,0.0,0.1240768094534708,0.8644100196175964,0.8531498623185743,0.9009313567287752,0.9237978739244364,0.9015202949944998,0.9078701367295904,0.8335382583710913,0.8272156798339874,0.8118256208119112,0.790481866771048,0.7841701230903267,0.7891277212490196,0.8240680622699037,0.8231858156520881,0.8342521900344863,0.8403151204905384,0.8808909523538149,0.869723105233074,0.8518779966960796,0.866445462718894,0.8748771233714179,0.8672540961483907,0.8481080160619561,0.8607824158541542,0.8837217542168627,0.8867960911078797,0.8965598213463112,0.8818816189730103,0.9049090209491144,0.9077638008930572,0.8925372315172555,0.8715763370716232,0.9804280280590364,1.0063798124253462,0.9237879796367406,0.9182540879619822,0.9018044484306617,0.9098322528717834,0.900727707813242,0.8851540037256312,0.8699031227723795,0.863930477043216,0.8786077342995342,0.8874542282128378,0.893902942248968,0.8852585735163059,0.8975739935636049,0.88056569509005,0.9748514927249172,0.9298832812444005,0.8932576624735247,0.8908015507230183,0.8795744750160669,0.8799104864117491,0.8973190962626102,0.8976664869726902,0.8775072232204767,0.8701182537367343,0.8711233138926707,0.8714114517032657,0.8591985260750337,0.8683439238284478,1.0,1.1240768094534708,1.0066731979650132,1.0003305247527106,0.995717453707338,0.9946056891704044,0.998483923212284,0.9998706400976076,0.9952081801431032,0.987438358033508,0.9888285168790786,0.9961748021017532,0.9928259043275608,0.9845591051322958,0.9894264517053822,0.9747168705092946,0.9938483271237568,0.9889928808621328,0.9939802844758,0.9884974670073644,1.002083105929353,0.9978509155391844,1.0118594322769106,0.994654867222312,0.9846950109818186,0.9942836820864052,1.0050616448416838,1.0101270011856387,1.0159093885317914,1.0090294670588127,1.0100627350136135,0.998564153900868,1.007491873767522,1.006662745294626,0.9741669819468978,0.999833387688404,1.014430240521858,1.005442159102064,1.002332887710411,1.0013932423047154,1.0096206817295488,1.0115009974644056,1.002987528347307,0.9919060983025504,0.9913181329994408,0.9886406357172384,1.003412818438754,1.0097413305340674,1.0029002590470486,0.9860554036480949,0.999011701696635,0.9974864094524902,1.0087912934142944,1.00190643987155,0.9865880611561372,0.9925072395319082,1.0044811982943456,1.006552728779058,1.0011682633665144,1.0030001051176165,1.0071097620312268,1.0036788737357714,0.9985785011619912,0.9955857975756446,-1837.066963292547,-2310.013570634037,-433.2852057842047,509.5457174638487,-190.20867630700772,-60.160400444938816,-4198.350611790878,-4456.041379310344,-3223.523915461624,-4053.248275862069,-6622.006674082313,-6229.624916573971,-3660.70723025584,-2907.5096774193544,-7390.370189098999,-5909.111679644048,-1691.2605116796435,-4476.4609566184645,-5416.727474972191,-4625.933926585094,-2496.5681868743045,-1716.0300333704115,-3055.436040044494,-2863.0914349276973,-2199.349944382647,-1889.6642936596213,-1812.774638487208,-2327.4418242491656,-962.597552836485,-602.7911012235817,-1195.7830923248052,-1715.9159065628476,2278.3041156840936,3025.5486095661845,630.159065628476,332.280533926585,-1406.8565072302558,-617.0567296996663,-1596.148387096774,-3915.45873192436,-5660.37130144605,-7147.211790878753,-3099.6716351501664,-2041.8876529477195,476.6157953281424,-3104.1321468298106,-1006.46340378198,-2305.586429365962,1465.599777530589,847.0898776418242,-1274.5001112347052,-3298.397107897664,-6336.088765294771,-3840.7944382647374,-1944.224916573971,-2754.489877641824,-3340.4638487208003,-3208.5107897664066,-4202.374860956618,-5114.845606229143,-5957.931479421579,-3722.973971078976,-366.3430478309232,302.0880978865406,36.09121245828698,-570.7205784204671,-904.4008898776416,-557.050278086763,38.78375973303671,-99.95372636262512,177.41156840934372,86.52636262513903,-524.4149054505004,-263.15817575083423,44.0186874304783,450.5979977753059,-112.51879866518352,-773.723470522803,523.0872080088988,-1396.3959955506116,-1198.1759733036708,-236.1083426028921,-147.0409343715239,97.1350389321468,96.62803114571746,-150.57997775305896,-414.291212458287,-455.03870967741926,-490.7501668520578,-103.8647385984427,118.79733036707452,54.220467185761954,36.29321468298109,127.02558398220243,-182.169744160178,-427.07141268075634,-385.3641824249166,-731.2407119021134,-541.4562847608453,-252.76551724137929,234.4275862068965,-1187.2077864293658,-1182.389321468298,866.9517241379309,316.60600667408227,-2040.7984427141264,326.86518353726365,192.78020022246932,-267.30033370411564,556.007786429366,-303.1641824249165,-772.4149054505006,-83.7726362625139,-629.4560622914349,-1885.13147942158,-226.5713014460512,991.3537263626253,-731.6981090100111,-2295.70255839822,-373.4458286985539,1319.745939933259,-669.3441601779755,-4594.212013348164,-2920.086985539488,3481.9993325917685,3181.259621802002,548.7893214682981,665.2117908787541,3041.76084538376,3215.342602892102,6749.661179087874,7155.563292547274,3149.509899888765,2744.091212458287,4499.17575083426,4148.72191323693,3544.544827586207,4079.2440489432697,7531.303448275862,7838.304560622914,9634.256062291432,10589.470745272523,5014.074082313682,4404.404894327029,2224.994438264738,1568.4258064516127,2687.998665183537,2596.447163515016,3599.935706340378,3823.354171301446,3616.399999999999,3370.5548387096774,1436.9859844271411,1092.0671857619575,1718.034705228031,1745.8353726362625,-661.5159065628476,-201.4427141268076,4044.353503893215,3854.657397107897,4482.353281423804,5133.209343715239,10453.40066740823,7251.88364849833,4645.805784204672,7182.652502780867,10157.568186874303,10285.724805339263,4911.070967741935,4890.840044493882,5047.165739710789,3404.920578420467,438.9530589543938,1454.583759733037,6520.940823136818,5148.66852057842,4128.705450500555,9403.58553948832,12806.432925472744,11274.68342602892,9322.770411568408,5419.158175750834,3548.205339265851,6331.974193548386,8524.401779755282,8093.356173526139,-626.5576190476195,-688.8671428571428,-454.31238095238086,-333.87380952380954,-757.0885714285719,-710.8414285714283,-1390.5252380952384,-1453.8552380952383,-791.2509523809522,-900.2619047619048,-1402.61619047619,-1375.4742857142862,-1108.1252380952371,-1100.8957142857148,-2476.726666666667,-2486.502380952381,-3753.120476190476,-4118.491428571429,-1444.237142857143,-1324.0404761904765,-626.1819047619045,-586.6952380952381,-842.2885714285713,-762.791904761905,-879.8328571428567,-825.5319047619046,-680.0638095238102,-791.9438095238093,-424.4766666666666,-416.8142857142857,-359.9023809523809,-448.9304761904763,-94.47190476190464,29.97666666666656,-677.7357142857143,-727.2671428571433,-1455.8166666666666,-1342.6195238095245,-1960.063809523809,-2256.868095238094,-2664.578571428572,-2831.9061904761897,-2466.3004761904767,-2312.4128571428582,-1875.8385714285696,-2292.0471428571423,-2669.1447619047635,-3299.152857142856,-262.29047619047617,-764.9352380952399,-1794.0585714285703,-1816.3357142857144,-2506.790000000002,-2470.983333333332,-2155.973333333333,-2193.7028571428555,-2548.3119047619048,-2763.003333333332,-2716.7123809523814,-2733.5928571428594,-3374.0214285714287,-3262.675238095237,0.0,0.0399999999999998,139190.59999999998,145649.80000000005,92402.59999999998,66063.0,156706.6000000001,144892.3999999999,276175.0,280415.7999999998,155773.80000000005,183939.0,288766.80000000005,269995.19999999995,221577.6000000001,201182.3999999999,500391.3999999999,490232.8000000003,748960.5999999996,806864.6000000006,317537.0,275498.19999999995,146466.0,120942.0,157602.80000000005,150193.6000000001,186851.6000000001,187371.19999999995,168699.0,179040.7999999998,100511.59999999998,87068.59999999998,79481.3999999999,100151.59999999998,-6703.599999999977,-6014.199999999953,171344.7999999998,162698.80000000005,314811.8000000003,280179.0,441507.1999999997,513424.7999999998,592492.0,579140.6000000006,506720.00000000047,476459.4000000004,389942.2000000002,495457.3999999999,555109.3999999994,609089.4000000004,38641.200000000186,167740.3999999999,398028.3999999999,383428.0,500182.3999999994,501957.0,429581.5999999996,474643.6000000001,557932.2000000002,600757.1999999997,595644.2000000002,589092.0000000005,720658.3999999994,683822.5999999996,-35638.79999999993,-46056.59999999998,-8038.400000000023,13420.599999999977,9014.399999999909,12444.600000000091,-64138.80000000005,-75243.20000000019,-56120.0,-72630.19999999995,-130330.80000000005,-132327.0,-74756.80000000005,-58512.80000000005,-125553.19999999972,-103499.80000000028,40903.199999999255,-110102.19999999924,-144337.80000000005,-84602.19999999995,-51802.80000000005,-42968.39999999991,-54703.79999999981,-48096.80000000005,-28544.600000000093,-26382.800000000047,-10500.40000000014,-33366.80000000005,-23407.400000000023,-16038.599999999977,-21326.400000000023,-36717.0,37953.60000000009,58025.40000000002,14393.199999999952,13316.199999999952,-31833.200000000183,-6733.0,-23969.19999999972,-76996.0,-119053.6000000001,-116873.2000000002,-75181.0,-24654.200000000183,25202.80000000028,-39675.79999999981,-13020.799999999814,-99573.0,60157.39999999991,16943.19999999972,-24520.399999999907,-71123.0,-99011.80000000076,-80025.39999999944,-20256.400000000373,-29711.799999999814,-43103.60000000056,-32212.599999999627,-44951.40000000037,-93765.40000000036,-89912.19999999925,-30647.799999999814,-29720.399999999907,-55636.0,-62409.79999999993,-30189.0,-46610.0,-36986.19999999995,-89331.19999999995,-93895.6000000001,-66610.79999999993,-98774.3999999999,-165696.80000000005,-155786.80000000005,-121936.0,-75930.19999999995,-291226.0,-295965.4000000004,-466767.4000000004,-569605.3999999994,-164327.6000000001,-130162.3999999999,-51294.80000000005,-65987.19999999995,-80655.19999999995,-52543.60000000009,-35128.60000000009,-25691.399999999907,-11363.600000000091,-47117.19999999995,-43153.0,-48499.40000000002,-16461.800000000047,-38685.79999999993,-26794.399999999907,17920.79999999993,10686.59999999986,5898.59999999986,-148519.2000000002,-87086.19999999972,-128184.7999999998,-286032.3999999999,-299987.4000000004,-228888.0,-178859.0,-206668.80000000028,-185146.0,-202339.39999999944,-278741.5999999996,-489854.0,-23474.0,-51001.60000000009,-147800.0,-173402.19999999972,-202487.60000000056,-112768.7999999998,-81835.20000000019,-184503.0,-280868.2000000002,-333794.0,-346822.6000000001,-295928.00000000047,-351081.7999999998,-376234.2000000002,-108790.19999999995,-119527.59999999998,-55189.0,-34160.0,-105256.80000000005,-97475.3999999999,-229786.0,-246357.2000000002,-138692.0,-150845.0,-250406.0,-247225.4000000001,-194601.80000000005,-181895.80000000005,-412628.1999999997,-399383.6000000001,-435296.60000000056,-539315.3999999994,-256031.3999999999,-223809.3999999999,-104552.0,-93974.59999999998,-138899.99999999988,-128007.0,-145486.80000000005,-141550.80000000005,-101712.80000000005,-109409.3999999999,-57287.19999999995,-69542.40000000002,-58887.20000000007,-69054.0,38404.20000000007,63205.99999999988,-62511.200000000186,-74605.40000000014,-201495.2000000002,-177931.0,-261884.1999999997,-350865.6000000001,-405148.4000000004,-393068.0,-342320.5999999996,-311991.4000000004,-213606.7999999998,-290073.1999999997,-334691.39999999944,-436764.60000000056,-23957.799999999814,-84170.20000000019,-235332.6000000001,-256101.7999999998,-333147.8000000003,-303133.7999999998,-307204.0,-372217.6000000001,-400876.8000000003,-379058.0,-382019.7999999998,-391662.60000000056,-501780.7999999998,-433815.4000000004,-17803.399999999907,-31764.0,-21837.599999999977,2779.400000000024,1554.1999999999534,9816.200000000186,-8911.0,-9330.40000000014,-30459.400000000023,-56384.19999999995,-83294.3999999999,-74045.6000000001,-52652.19999999995,-28823.399999999907,-143080.6000000001,-119956.6000000001,-257075.60000000056,-272015.39999999944,-85943.6000000001,-62739.80000000005,-24494.0,-20028.0,-16171.0,-29728.40000000014,-35975.0,-24696.59999999986,-6095.800000000047,-25663.399999999907,-4691.199999999953,-3172.0,2847.5999999999767,-4960.199999999953,-19790.0,-5159.0,3711.7999999998137,-4513.600000000093,-31639.80000000028,-31003.19999999972,-30000.599999999627,-49687.200000000186,-73610.0,-135303.7999999998,-159889.3999999999,-117508.60000000056,-1533.5999999996277,-45295.999999999534,-80875.19999999925,-231834.60000000056,82924.20000000019,-8384.600000000093,-32822.0,-71538.3999999999,-101654.0,-38190.200000000186,22615.799999999814,17652.39999999944,23445.39999999944,-62441.79999999981,-153920.40000000037,-188343.4000000004,-374665.7999999998,-203444.0,-49505.0,-36876.0,-31477.0,-34649.0,-94155.0,-101069.0,-92063.0,-92028.0,-32766.0,-41977.0,-66257.0,-88520.0,-48785.0,-91434.0,-41786.0,-141242.0,-252505.0,-169072.0,-191412.0,-50795.0,-56498.0,-30187.0,-60325.0,-48186.0,-98861.0,-78956.0,-81809.0,-78602.0,-37515.0,-34638.0,-23394.0,-26940.0,-68901.0,-39580.0,-107275.0,-90267.0,-76899.0,-61866.0,-217929.0,-195264.0,-197014.0,-218142.0,-223031.0,-211458.0,-178676.0,-191991.0,-196392.0,-226240.0,-201603.0,-91702.0,-124036.0,-104464.0,-260159.0,-241861.0,-241965.0,-188863.0,-242890.0,-208109.0,-258679.0,-205811.0,-421028.0,-156839.0,42275.0,36509.0,32139.0,35822.0,89993.0,102027.0,97979.0,102579.0,36683.0,34244.0,52696.0,72868.0,48600.0,79774.0,75612.0,109539.0,243447.0,189059.0,177226.0,48863.0,49718.0,54900.0,62149.0,46100.0,95526.0,86987.0,87093.0,92967.0,56595.0,35875.0,29257.0,41143.0,73945.0,40860.0,107271.0,90804.0,82929.0,106631.0,218642.0,201415.0,206227.0,224359.0,241615.0,223866.0,182714.0,197393.0,179780.0,244115.0,217951.0,92383.0,147323.0,100098.0,259282.0,238764.0,301366.0,239904.0,260481.0,156114.0,248486.0,183934.0,398000.0,149772.0,-110.61999999999534,149.15999999999767,599.9400000000023,75.6,-864.2,-1459.9399999999907,-994.2199999999954,-1204.6600000000094,-123.45999999999768,-169.21999999999534,737.2800000000046,269.4399999999907,-137.11999999999534,350.3,-598.7399999999907,1984.5799999999813,2198.0599999999627,3828.740000000037,1654.5,95.1,324.0,-51.61999999999534,520.6600000000093,-712.6800000000046,-2178.180000000005,-1971.4199999999955,352.7399999999907,-161.01999999999535,19.9,18.15999999999768,-285.28000000000463,358.88000000000466,1600.6800000000046,-1103.6400000000024,-2648.360000000009,-1650.6600000000094,-340.7600000000093,207.82000000001864,-5164.279999999982,-2662.7600000000093,680.6799999999814,3629.2,357.4200000000186,2384.4599999999627,-1226.6799999999814,-2410.0599999999627,-4612.359999999962,-6500.420000000018,6454.3,-3550.5200000000186,-2534.6,1543.0600000000093,1358.4599999999627,-4856.879999999981,-10611.7,-8262.320000000018,-4177.940000000037,-4038.5,-2847.1,-2241.0400000000373,-4042.559999999962,-1156.5,-10007.819999999996,-10622.340000000002,-4488.159999999998,-3111.5,-10263.2,-10571.13999999999,-22194.419999999995,-24151.76000000001,-11534.359999999995,-11285.819999999996,-20239.22,-21663.56000000001,-18505.32,-16632.0,-40306.43999999999,-34413.62000000002,-64274.14000000004,-64551.95999999996,-15139.0,-18082.7,-5792.6,-6794.619999999995,-12338.23999999999,-10315.880000000005,-11503.580000000004,-10090.019999999997,-6950.86000000001,-6870.719999999996,-3731.6,-6684.2400000000025,-4584.980000000005,-4552.719999999996,-2837.0199999999954,2296.9599999999978,-3599.7600000000093,-6313.36000000001,-21246.16000000001,-13472.77999999998,-19260.77999999998,-37646.96000000001,-38471.220000000016,-29455.2,-29037.679999999986,-35750.240000000034,-25319.47999999998,-25201.359999999964,-32379.959999999963,-44651.720000000016,-6287.6,-5692.620000000019,-24532.6,-21844.03999999999,-25288.74000000004,-30698.07999999998,-39066.6,-33043.92000000002,-29103.84000000004,-27557.3,-41056.6,-48453.240000000034,-72507.25999999997,-54768.2,-19804333.199999988,-22860250.4,-13580673.599999996,-8916537.0,-21393297.0,-19658505.399999984,-44064293.2,-46151914.60000002,-26792923.6,-30983797.19999999,-48890509.2,-47571620.60000002,-36990466.19999999,-35616455.0,-80924122.4,-80141107.20000005,-104160994.40000008,-121962420.59999992,-50862030.0,-44062305.0,-21079947.0,-19298679.199999988,-27781025.39999998,-25457344.80000001,-28523610.80000001,-26699832.19999999,-20076827.600000016,-23260691.199999988,-12773799.0,-13962932.400000004,-11598975.800000008,-14434870.19999999,1775551.8000000094,7315325.599999996,-16349901.600000018,-17931358.600000016,-42779882.60000002,-39003537.79999997,-57921089.79999996,-71491118.60000002,-81998309.20000005,-88456538.0,-78051874.79999995,-65329460.40000007,-50679849.79999996,-69452445.59999993,-79779650.59999993,-104318282.20000003,-5876695.0,-20749722.20000004,-53094365.0,-55095984.39999998,-70450540.40000007,-70749168.79999995,-72579506.0,-72874336.20000005,-74331431.40000007,-81077671.0,-89796609.0,-87878300.40000007,-103631274.59999992,-93357852.0,-2941923.9999999963,-3823602.000000002,-3077522.999999998,-1580602.0,-3544100.0,-3031100.9999999925,-6422636.999999996,-6869500.000000007,-4627508.999999998,-6135992.999999996,-10023225.999999996,-9909011.000000007,-8047958.999999996,-6737939.0,-19007585.0,-17861899.000000015,-29168004.00000003,-36570281.99999997,-11818909.0,-8693657.0,-3691950.0,-3530542.9999999963,-4213443.999999993,-3713647.000000004,-3297791.000000004,-2863638.9999999963,-2005122.000000008,-3604981.999999996,-2078240.0,-2265660.000000002,-845947.0000000037,-1773731.9999999965,-1477612.9999999965,461224.9999999981,-492611.00000000745,-1082373.0000000077,-7631015.000000007,-5885904.999999985,-6309309.999999985,-13032950.000000007,-17797031.000000015,-19600671.0,-16007984.999999983,-12484556.00000003,-7306722.999999985,-13856477.99999997,-17880061.99999997,-25640088.00000001,2280845.0,-3173133.000000015,-9687832.0,-9962128.999999993,-11507096.00000003,-9613110.999999983,-7550375.0,-9740722.000000017,-13031046.00000003,-15618303.0,-20474251.0,-20915194.00000003,-32781480.99999997,-25683682.0,-681494.1999999997,-740971.4000000001,-405633.5999999999,-290878.0,-765099.0,-725001.3999999994,-1502795.1999999995,-1603306.6000000006,-834184.5999999999,-920832.1999999996,-1526820.1999999995,-1501308.6000000006,-1230239.1999999995,-1118440.0,-2724522.3999999994,-2625866.200000001,-4128872.400000002,-4636731.599999998,-1566443.0,-1375470.0,-583302.0,-535846.1999999997,-819795.3999999994,-746693.8000000003,-873378.8000000003,-807324.1999999997,-636625.6000000006,-711098.1999999997,-355534.0,-406364.40000000014,-332568.8000000003,-403967.1999999997,-129661.19999999972,88458.59999999986,-538097.6000000006,-614891.6000000006,-1398925.6000000006,-1215646.7999999989,-1764637.7999999989,-2390086.600000001,-2687341.200000001,-2657223.0,-2305991.799999999,-2184126.4000000022,-1728311.7999999989,-2114788.5999999978,-2560066.5999999978,-3301713.200000001,-261452.0,-633115.2000000011,-1622931.0,-1739349.3999999994,-2003665.4000000025,-2060401.7999999989,-2148817.0,-2434839.200000001,-2624947.4000000022,-2528488.0,-2539330.0,-2692808.4000000022,-3701901.5999999978,-3417345.0,-0.0497991015420807,-0.0431762549722552,-0.0717224365071258,-0.1064052109019454,-0.0786432311017792,-0.0863598714885009,-0.0412793413420733,-0.0392725202347293,-0.0338929417915408,-0.0293430464358965,-0.0280965778936906,-0.0292183234976863,-0.0359798114682858,-0.0372747091197032,-0.0388801127116084,-0.0411976090093249,-0.0654358192263955,-0.0549125867382137,-0.0406135972158405,-0.0474598639358517,-0.0504619864556585,-0.048132568574952,-0.0424776977454547,-0.0464714214814735,-0.0584570800552361,-0.0600673437940183,-0.0723212366479651,-0.06251220084122,-0.0738688623486247,-0.068224923870576,-0.0620274593555061,-0.0510578196955314,0.6217334802623017,0.1481312055337633,-0.1193193113773845,-0.1069351766798082,-0.0730164696618405,-0.08079279926243,-0.0744401048890486,-0.0588243418532829,-0.0527030989073125,-0.0499060001647362,-0.0552043241887637,-0.0674240223787306,-0.0758828610419442,-0.0621141266190344,-0.0697531758806675,-0.0561091486224645,-0.4008800865112108,-0.1137900053428183,-0.0679367386727386,-0.0638404965135717,-0.0641887766129895,-0.0635027389890692,-0.0638307733866361,-0.0642861841944297,-0.0609243346281099,-0.056437967982578,-0.0502391688309744,-0.0513573314396963,-0.0492454234467169,-0.0563218828128136,Control,2025-04-09
878763.4,868659.5,888616.6,882989.4,1522940.8,1528769.5,1549250.4,1557582.3,755271.8,747704.6,1140112.6,1159376.9,1136411.9,1129332.3,2677756.8,2802609.5,5772131.3,5726741.5,1782439.8,1841622.5,935324.6,822751.7,1006846.2,1003936.7,1428145.2,1391034.1,1271624.3,1285427.0,876162.3,875718.7,647778.6,667596.2,983068.5,994223.8,1762202.5,1747374.4,2830651.6,2898329.4,3809420.3,3686399.7,3796128.1,3826652.0,3729264.9,3818681.3,3303868.6,3652439.3,4791947.4,4997160.5,2137844.9,2162899.4,3230469.1,3176222.3,3989113.3,3927576.0,3948335.0,4059344.5,3932497.1,3951383.2,3750359.4,3823067.3,4307156.6,4502307.0,40.95,76.0,-0.0069881077433445,-0.0141509010476963,0.0300615897206502,0.038670434420684,0.0092512263660996,0.0022067549354436,-0.0722360679555643,-0.0722786322329993,-0.0861285457058596,-0.0859158036433689,-0.0769681001930512,-0.0700880498183053,-0.0662645128868524,-0.0764858162953072,-0.0581097549349031,-0.0542520976549417,-0.0264723570744744,-0.0124143333346477,0.0041375512752156,-0.0295096806724584,0.009314896770751,0.0003310173294029,-0.050860960151489,-0.0405521124069146,-0.0145538510874645,-0.0053839105528057,0.0172915181415767,0.0159682450839502,0.0429210630465762,0.0307593759737585,0.0041171205991619,-0.0001451370877758,0.0457599206154048,0.0722880613022292,0.0372061786256708,0.0348402194536315,0.0265774612966401,0.035607216727527,0.0084686420696678,0.0075194935901055,0.0080223928932533,-5.6052650831393686e-05,-0.0111274111450694,0.001150718518947,-0.0033266753211818,-0.0104211671592519,-0.0128969808438143,-0.0130294348810175,0.0364573387243894,0.0336849374540045,0.0173768620333467,0.0174154006888695,0.0160202715946164,0.00998404687352,-0.009986051501229,-0.0077382073448855,0.0043153913706761,0.0060093905856429,-0.0155706157063056,-0.0107975177202019,-0.0236422338013865,-0.0243395225748687,0.0,0.118605742407847,-6162.400000000023,-12379.699999999952,26315.69999999996,33493.80000000005,14024.100000000091,3369.899999999907,-116052.90000000014,-116748.30000000005,-67934.0,-67080.0,-91217.69999999995,-84173.80000000005,-77854.80000000005,-89767.09999999986,-160213.7000000002,-156247.5,-154842.40000000037,-71536.79999999981,7359.699999999953,-55155.5,8672.0,272.2999999999301,-52533.80000000005,-41548.5,-20937.0,-7509.399999999907,21799.300000000047,20363.0,36810.20000000007,26526.5,2661.5,-96.90000000002328,43971.40000000002,69334.30000000005,64360.10000000009,59830.59999999986,74240.6000000001,101385.69999999972,32124.399999999907,27615.900000000373,30332.200000000183,-214.5,-41728.80000000028,4391.699999999721,-11009.19999999972,-38261.700000000186,-62201.89999999944,-65536.20000000019,76536.5,71643.69999999995,55650.5,54836.29999999981,63397.5,39018.0,-39625.79999999981,-31533.899999999907,16933.700000000186,23674.200000000183,-58852.39999999991,-41503.30000000028,-103044.10000000056,-110928.5,0.0,8.5,-309.2800000000008,-538.0366666666658,395.35333333333256,698.9866666666659,587.413333333338,-155.8700000000031,-1009.2066666666728,-1108.9699999999953,-419.3333333333333,77.55999999999767,442.17333333333954,441.4033333333287,-394.663333333338,-709.836666666662,735.5933333333271,2485.703333333337,-4670.503333333352,-2497.6766666666604,1725.48666666667,124.47666666666822,708.5733333333318,-36.87666666666822,-488.4600000000016,210.6299999999969,849.7333333333333,327.83666666666977,415.1300000000047,29.60666666666512,66.89666666666744,135.0366666666659,112.32666666666434,-89.72000000000311,-1096.6433333333348,-1063.51333333333,-535.4366666666698,-404.1066666666729,-235.13333333333333,-492.6600000000093,-1063.1100000000092,1626.5433333333426,-198.86333333333025,-857.2733333333396,619.9899999999907,368.35666666665736,-1077.6266666666604,1009.4899999999908,537.5333333333333,-277.05,2317.923333333332,-187.9333333333333,-171.18999999999068,145.75,-74.48333333333333,-1079.4333333333334,-1110.920000000003,2297.083333333333,1903.1166666666663,-1864.579999999997,-2674.646666666664,502.0966666666636,1192.053333333321,-972.0199999999876,-0.0069637476950045,-0.014051247662987,0.0305180013148541,0.039427867548696,0.0092941512278312,0.0022091916111685,-0.0696887467886481,-0.0697283439722119,-0.082523713997156,-0.0823285074361984,-0.0740806102148221,-0.067688273586272,-0.0641167216394883,-0.0736339465018191,-0.0564536171182893,-0.0528067088068129,-0.0261250357834387,-0.012337593385264,0.0041461227580659,-0.0290785215771165,0.0093584154406948,0.0003310721216846,-0.0495891936793219,-0.0397408782065972,-0.0144484557190751,-0.0053694432815281,0.0174418818634609,0.0160964188373078,0.0438554928259547,0.0312373335506378,0.0041256075834914,-0.0001451265558982,0.04682306015001,0.0749649552730353,0.0379069930165485,0.0354542501356112,0.0269337918039073,0.0362487453715996,0.0085046024591295,0.0075478359776274,0.0080546585118965,-5.605107991094019e-05,-0.0110657304996293,0.0011513808495295,-0.0033211480676602,-0.0103670549307571,-0.0128141711669229,-0.0129449192561743,0.037130057782717,0.0342586992111963,0.0175287180187239,0.0175679329631131,0.0161492841636676,0.0100340537546308,-0.00993635644563,-0.00770834449638,0.0043247160804496,0.0060274831969476,-0.0154500203952954,-0.010739433767881,-0.0233649457268465,-0.0240457050154929,0.0,0.1259259259259259,0.9930362523049956,0.985948752337013,1.0305180013148545,1.039427867548696,1.0092941512278313,1.0022091916111686,0.930311253211352,0.930271656027788,0.917476286002844,0.9176714925638016,0.925919389785178,0.932311726413728,0.9358832783605116,0.9263660534981808,0.9435463828817108,0.9471932911931872,0.9738749642165612,0.987662406614736,1.004146122758066,0.9709214784228836,1.0093584154406947,1.0003310721216847,0.950410806320678,0.9602591217934028,0.9855515442809248,0.9946305567184718,1.017441881863461,1.0160964188373078,1.0438554928259547,1.031237333550638,1.0041256075834917,0.9998548734441016,1.04682306015001,1.0749649552730354,1.0379069930165483,1.0354542501356112,1.0269337918039074,1.0362487453715996,1.0085046024591295,1.007547835977627,1.0080546585118966,0.9999439489200892,0.9889342695003708,1.0011513808495296,0.9966788519323396,0.9896329450692428,0.987185828833077,0.9870550807438256,1.037130057782717,1.0342586992111964,1.017528718018724,1.017567932963113,1.0161492841636677,1.0100340537546308,0.99006364355437,0.99229165550362,1.0043247160804496,1.0060274831969478,0.9845499796047046,0.989260566232119,0.9766350542731534,0.975954294984507,1.0,1.125925925925926,1.063885808279067,1.0684781108490973,1.048315964879545,1.037929095806971,1.0458829171948325,1.0433332354354885,1.0434847513963372,1.03596780707466,1.041368027290381,1.064941089951872,1.0599153614590655,1.048141101122777,1.0322528815127685,1.0072569144074717,1.0525872978595092,1.0498923739808987,1.0399331955868136,1.0432872978863397,1.0494542189955258,1.0310100602179064,1.0499997517947934,1.0682248090347308,1.064025467726406,1.0579669611774514,1.0627314999797803,1.0555148981779974,1.049046386494109,1.0468667197865087,1.0542455305705436,1.0746339874530173,1.0525051963434235,1.0569027896199616,1.024135203910224,1.0114878588198914,1.0327500950618267,1.0384133437010643,1.076433086357586,1.0561511481264352,1.0543586219972865,1.0844656084899031,1.0694894802981756,1.0404088044356918,1.0445664759397504,1.0699011422729936,1.0585662916442953,1.0345601011840295,1.027125206058248,1.0364592846338196,1.0264714392082237,1.0313790896063069,1.068740777819558,1.0580487962719125,1.0405418038666987,1.06484840910178,1.07842251107383,1.0747133182936943,1.0676715897385292,1.0617181924628327,1.0390092249530467,1.0453554141306152,1.0350354123339558,1.0403993249423316,1974.0,1962.6969966629588,2554.9339265850945,2365.123025583982,3572.591101223581,3844.182202447163,967.9125695216906,1009.7363737486096,-178.04582869855395,-471.7604004449388,-531.8647385984427,-257.9966629588432,-190.81023359288096,272.6335928809788,-2126.72213570634,-2331.635372636262,13937.973526140157,14241.784204671856,2536.9172413793103,1401.196218020022,1574.7430478309232,1168.8760845383758,1291.252725250278,1501.539710789766,3064.333704115684,3681.620022246941,3830.973526140156,3293.849833147942,2572.9261401557283,2646.773748609566,1218.683870967742,1081.2413793103449,4712.163737486095,5609.958398220244,7461.74727474972,7450.029143492768,9092.436484983316,10385.292547274748,12142.83959955506,9111.529699666296,10710.104560622916,11777.416685205782,11386.61001112347,11138.636929922135,9497.701446051167,11131.184427141266,14188.413125695217,12110.327474972191,6748.096329254727,7838.942602892102,8800.572858731924,8703.959065628474,11819.084315906564,10768.032258064515,11485.47430478309,9234.235595105672,9500.237597330366,10554.022469410456,10959.612458286983,11614.953058954392,12728.841824249164,10425.236484983314,306.8242491657397,-136.0262513904338,-88.18353726362625,354.4593993325918,1302.5808676307006,1266.982424916574,794.0491657397107,721.096106785317,75.49677419354838,-178.1016685205784,81.98487208008898,947.0382647385984,409.8856507230256,347.55172413793105,975.1078976640712,237.9061179087875,620.0798665183537,2251.0562847608453,995.705450500556,121.36173526140156,780.8516129032257,414.8651835372636,-183.09321468298103,-287.52969966629587,-134.82602892102335,153.5265850945495,543.779532814238,1132.872747497219,478.3842046718576,-142.66562847608455,205.7632925472748,372.0500556173526,-541.4418242491656,121.04560622914347,1046.319021134594,581.3793103448276,-522.3968854282535,1016.5755283648496,1099.5208008898776,-36.76418242491657,1701.7975528364848,2172.64872080089,291.3497219132369,303.212680756396,1105.0589543937708,671.8140155728587,351.19199110122355,658.4567296996662,2273.7270300333703,362.69410456062286,898.111234705228,931.8031145717464,1304.3715239154617,1563.528364849833,520.6353726362627,843.6860956618465,2184.311234705228,1937.042046718576,-249.8395995550612,505.9023359288097,864.9103448275861,1409.7141268075638,920.5325917686318,856.1374860956618,118.83359288097886,123.06206896551724,802.4598442714126,1071.2447163515014,3439.842046718576,3476.542380422692,1054.0182424916572,890.6104560622914,2437.3526140155727,2972.47319243604,1760.06829810901,1626.2727474972191,4484.3515016685205,3722.963737486096,2797.8226918798664,3066.978420467185,1141.1977753058954,1262.8120133481646,403.1450500556173,395.3637374860956,1018.9279199110122,983.0431590656284,1471.8324805339264,1321.7592880978864,1193.607341490545,1220.420022246941,50.39777530589544,-124.13592880978864,623.205339265851,655.3864293659622,-937.5256952169076,-870.00489432703,853.1201334816462,844.0320355951056,778.1143492769743,710.2983314794216,2140.676084538376,2152.035595105673,1450.170189098999,1327.1895439377083,2082.475639599555,1747.1466073414904,913.3159065628474,1408.3281423804226,1509.713681868743,202.70745272525025,2387.972858731924,493.1632925472748,1139.0598442714129,1277.807786429366,3431.228921023359,2578.958398220245,2140.6242491657395,1703.723470522803,1331.4660734149054,1940.042046718576,2144.959733036708,2020.0872080088989,2805.852057842046,3363.9018909899883,-29.485167464114944,-59.23301435406676,125.91244019138732,160.2574162679428,67.1009569377995,16.12392344497563,-555.2770334928236,-558.604306220096,-325.0430622009569,-320.9569377990431,-436.4483253588514,-402.7454545454548,-372.5110047846892,-429.5076555023917,-766.5727272727281,-747.5956937799043,-740.8727272727291,-342.28133971291777,35.2138755980859,-263.9019138755981,41.49282296650718,1.302870813396795,-251.35789473684235,-198.79665071770336,-100.17703349282296,-35.93014354066941,104.30287081339736,97.43062200956938,176.12535885167495,126.92105263157896,12.73444976076555,-0.463636363636475,210.38947368421063,331.7430622009572,307.9430622009574,286.2708133971285,355.21818181818225,485.0990430621996,153.70526315789428,132.1334928229683,145.13014354067076,-1.0263157894736843,-199.659330143542,21.012918660285745,-52.67559808612307,-183.0703349282305,-297.61674641148056,-313.5703349282306,366.20334928229664,342.79282296650695,266.27033492822966,262.3746411483245,303.3373205741627,186.688995215311,-189.597129186602,-150.87990430621966,81.0224880382784,113.2736842105272,-281.59043062200914,-198.58038277512097,-493.0339712918687,-530.7583732057416,0.0,0.0406698564593301,54281.59999999998,76839.3999999999,22366.0,-6524.79999999993,35527.0,39183.40000000014,166360.6000000001,155507.0,95862.19999999995,122060.20000000008,166901.19999999995,137096.80000000005,110685.3999999999,90940.3999999999,297134.7999999998,321496.6000000001,422915.0,302285.7999999998,65753.3999999999,112806.59999999986,22525.20000000007,49790.40000000002,127233.59999999998,109367.80000000005,121446.6000000001,94614.6000000001,32205.59999999986,16079.40000000014,-3015.5999999999767,41757.80000000005,30460.599999999977,32998.79999999993,-9247.800000000048,-64975.59999999998,-39672.59999999986,-13424.399999999909,143217.0,43661.60000000009,160421.3999999999,294410.8000000003,218559.3999999999,141424.80000000028,195905.0,230583.3999999999,193295.80000000028,154407.40000000037,182909.7999999998,287237.2000000002,-42597.39999999991,-22050.600000000093,149861.0,121179.19999999972,39841.0,191157.0,340122.1999999997,333760.0,235977.59999999963,204005.6000000001,217442.80000000028,210720.3999999999,215900.59999999963,275382.7999999998,51312.60000000009,62243.0,71684.3999999999,61132.0,91444.3999999999,84630.0,27495.40000000014,24394.800000000047,-631.2000000000698,5997.599999999977,10250.199999999952,-2180.0,4940.0,-3274.199999999953,-17388.599999999627,-504.39999999990687,339449.5999999996,382443.2000000002,81720.80000000005,37602.0,45138.80000000005,34377.0,26298.799999999814,39641.80000000005,93808.40000000014,100454.19999999995,112093.19999999995,108869.40000000014,68001.3999999999,66977.80000000005,36530.80000000005,33384.59999999998,105945.80000000005,129087.20000000008,187119.0,189363.80000000005,273859.0,270652.7999999998,340246.0,318653.1999999997,281219.6000000001,247936.59999999963,311894.3999999999,361465.6000000001,260941.0,260045.0,334454.4000000004,395822.0,133177.19999999995,191407.80000000028,254131.0,262188.1999999997,277483.8000000003,272659.3999999999,367587.8000000003,329101.0,275132.5999999996,323378.6000000001,342281.1999999997,313207.3999999999,215778.0,238963.0,48226.40000000002,48983.19999999995,48861.39999999991,47709.19999999995,53543.59999999986,53876.200000000186,37050.40000000014,43811.0,6357.199999999953,1533.0,17305.0,25432.800000000047,13251.600000000091,13006.800000000048,14472.400000000373,3536.0,49415.59999999963,53693.40000000037,29991.800000000047,27242.0,37487.20000000007,37158.40000000002,42051.19999999995,47203.80000000005,91241.0,82039.6000000001,68825.19999999995,67234.80000000005,48701.0,57828.80000000005,42787.80000000005,38642.0,59188.19999999995,50816.40000000002,114853.0,131248.80000000005,214143.3999999999,177980.7999999998,161180.7999999998,218948.0,208456.4000000004,134395.19999999972,150061.3999999999,198051.4000000004,141067.2000000002,141130.3999999999,129366.40000000036,113630.60000000056,127142.19999999995,146524.6000000001,166489.19999999972,179264.19999999972,227033.0,255200.6000000001,234055.1999999997,165507.2000000002,70759.0,175526.7999999998,220642.1999999997,181637.6000000001,-11816.800000000743,23416.400000000373,4910.600000000093,5080.79999999993,12869.199999999952,12357.800000000048,151.5999999998603,8958.200000000186,-81678.79999999981,-79748.40000000014,-55611.59999999998,-70503.79999999993,-105448.80000000005,-96547.0,-62541.59999999986,-67799.0,-179739.7999999998,-230743.3999999999,-15301.0,-2567.2000000001863,-54599.0,-60935.19999999995,-13605.199999999952,2294.0,-35156.60000000009,-47032.39999999991,-48855.19999999995,-21173.19999999996,5853.199999999953,21528.600000000093,36246.59999999998,23826.0,-1357.1999999999534,3095.8000000000466,81022.80000000005,99627.79999999992,75920.0,70563.40000000014,87248.20000000019,112314.6000000001,65343.39999999991,-19562.80000000028,32740.200000000183,22107.0,-50689.19999999972,-9147.19999999972,10071.0,-65383.79999999981,-68466.19999999925,-32581.799999999814,12629.399999999909,79649.0,55797.19999999972,55154.19999999972,48410.39999999991,63384.60000000009,3757.200000000186,-81296.20000000019,-52137.60000000009,64318.0,34345.19999999972,-44777.0,-153063.40000000037,-92751.40000000036,67181.40000000002,56261.19999999995,46122.79999999993,57010.19999999995,100554.59999999986,100898.0,98921.40000000014,101084.59999999986,35033.59999999998,24236.0,40049.60000000009,32792.0,35832.80000000005,40519.40000000014,81958.80000000028,150754.6000000001,73975.59999999963,169829.0,162100.19999999995,66549.40000000014,76962.40000000002,45784.0,23294.59999999986,47612.80000000005,92593.80000000005,97294.0,117693.19999999995,126419.0,66201.19999999995,43868.80000000005,51969.0,44938.80000000005,6415.0,52214.59999999998,170014.59999999986,160465.6000000001,183526.6000000001,217578.3999999999,262993.3999999999,179767.3999999999,176666.2000000002,244211.7999999998,283695.6000000001,234703.4000000004,141541.3999999999,231566.3999999999,239966.0,172354.40000000037,199035.4000000001,146890.3999999999,220773.6000000001,197589.6000000001,258792.80000000028,350280.1999999997,307988.6000000001,243482.39999999944,80272.19999999972,175368.3999999999,266661.3999999999,287550.2000000002,232098.19999999923,169115.0,-37919.0,-38693.0,-35340.0,-35167.0,-87113.0,-94878.0,-91031.0,-97725.0,-25147.0,-32576.0,-54180.0,-59321.0,-52357.0,-82660.0,-32155.0,-120025.0,-169089.0,-159763.0,-176853.0,-33414.0,-50694.0,-25244.0,-61009.0,-45435.0,-95986.0,-87489.0,-59281.0,-63540.0,-33260.0,-30220.0,-32298.0,-25539.0,-71200.0,-34348.0,-96025.0,-81739.0,-88824.0,-59390.0,-177941.0,-149632.0,-159513.0,-161501.0,-146063.0,-174930.0,-156756.0,-133681.0,-173052.0,-296437.0,-194035.0,-87500.0,-115038.0,-84168.0,-243658.0,-172068.0,-236509.0,-224640.0,-189271.0,-191506.0,-218245.0,-140655.0,-389301.0,-137282.0,43192.0,37841.0,32111.0,38246.0,87955.0,93002.0,98067.0,107425.0,26730.0,30618.0,56094.0,78455.0,49156.0,87062.0,41753.0,105018.0,189830.0,152758.0,179245.0,25351.0,48127.0,23646.0,51065.0,52033.0,98101.0,75346.0,81117.0,90981.0,33599.0,42014.0,29414.0,25037.0,68218.0,46769.0,124935.0,94490.0,93436.0,109136.0,187307.0,196673.0,181569.0,206064.0,210770.0,196310.0,141920.0,189670.0,215058.0,344399.0,222369.0,93921.0,115424.0,154592.0,275046.0,200209.0,230701.0,211457.0,231604.0,218207.0,227584.0,215557.0,396445.0,146728.0,-2095.719999999996,-1086.4800000000046,1746.4199999999953,702.6,-750.8800000000047,-2958.539999999991,-4281.239999999991,-4746.980000000005,-3101.140000000002,-1100.9599999999978,1366.5800000000047,-455.9800000000047,-1403.4399999999907,-5861.039999999991,671.8200000000186,-797.7799999999813,-2237.9400000000373,4425.9,1573.5800000000047,-1997.5399999999904,-24.45999999999767,-59.9,-3467.6600000000094,-3962.019999999995,-981.1399999999908,-1000.9199999999952,1890.5800000000047,3920.3800000000047,1224.7199999999953,-856.1599999999977,-392.5,234.5,-212.2,1799.5599999999977,3049.639999999991,2238.8800000000047,1678.6600000000094,5157.63999999999,5497.379999999981,-2145.4200000000187,4630.620000000019,1928.9799999999807,-6133.939999999991,-1399.3799999999817,-97.23999999999069,-6410.339999999991,-7772.359999999962,-3052.2799999999816,-5248.880000000005,3102.1600000000094,4560.239999999991,5143.13999999999,7164.960000000009,10564.060000000009,6849.86000000001,-5499.720000000018,-5675.620000000019,11613.63999999999,11511.53999999999,-1855.0399999999904,-8489.940000000037,700.6,4466.5800000000045,3586.5199999999954,3057.9199999999955,4786.1,7168.819999999995,7291.36000000001,1546.9600000000094,1749.7199999999953,-370.2400000000024,-2251.259999999997,-2899.0199999999954,-2375.8800000000047,-714.5399999999906,226.3600000000093,-6091.279999999982,-5120.779999999982,383.9599999999628,-5938.5,-5551.819999999995,246.1600000000093,1418.0400000000022,2135.9,3689.239999999991,3582.680000000005,6027.260000000009,5582.980000000005,3941.480000000005,2221.2800000000047,3965.019999999995,7305.340000000002,2230.4,2070.5,6534.9,5597.2599999999975,8050.339999999991,10954.580000000004,20318.96000000001,13305.13999999999,10562.679999999982,22938.77999999998,18333.52000000002,4738.579999999982,8611.060000000009,20971.82000000001,11632.060000000009,7646.36000000001,2400.4400000000373,-270.5799999999814,2719.719999999996,12797.160000000007,15052.73999999999,13819.63999999999,12792.160000000007,24326.76000000001,23972.06000000001,15456.179999999982,-137.42000000001863,8715.73999999999,19701.33999999999,16611.46000000001,-5072.240000000037,-3458.5,548891.0000000093,331955.9999999907,5353216.999999991,5804659.0,2832192.9999999907,826543.0000000186,-17771349.99999998,-18033626.000000007,-11309064.000000004,-10801348.999999996,-14913647.99999999,-15363486.00000001,-12698822.99999998,-15636651.99999998,-30022472.999999963,-28922175.999999963,-13822990.000000076,-2447980.0,305017.0000000093,-8364138.999999981,692111.0000000047,-379677.0,-7172695.000000019,-4937447.999999991,-188556.99999998137,1026016.0000000092,5013407.000000009,4627003.000000009,6165477.999999991,6114402.000000005,933545.0,-393195.0,14794862.0,16683956.999999996,13424646.99999998,14956399.00000001,23010314.00000002,20693012.99999998,9801692.999999965,15421490.999999965,9599396.000000035,224168.99999996275,4342102.000000019,12384233.000000035,834843.0000000186,4072053.0000000186,7432830.000000074,10264744.000000035,16867724.999999993,17844998.00000002,13777263.99999998,15408526.99999998,11386450.00000002,10369425.00000002,6731474.000000019,5254464.999999963,1287341.9999999627,5878945.999999981,6501423.999999981,5313054.000000019,-12014797.000000076,-13625213.0,4579663.600000002,4791496.399999998,4368028.399999998,4187765.0,5922383.399999998,5664298.200000005,4080093.200000008,4122836.3999999976,1263830.1999999983,1418871.8000000012,2694773.6000000024,2084419.399999996,1576904.200000008,1190185.200000008,3363703.400000016,4764113.400000016,4770331.199999968,9832084.0,7294793.600000002,3576087.200000008,4771639.8000000045,3643728.0,3025891.799999992,3767244.6000000015,7386987.200000005,7352668.600000002,7579669.600000002,7675667.600000002,5091675.399999998,4770207.8000000045,3834499.0,3495442.0,3071494.0,4513321.199999996,11823804.799999995,12211179.600000007,17515227.20000001,16937662.799999993,19270844.59999999,18204805.59999999,15527997.40000001,16001526.59999999,18780947.20000001,18467868.40000001,10602772.200000005,14839254.200000005,15453601.800000032,13352053.40000001,12184705.399999993,12183735.200000005,16345940.799999995,16514134.799999995,19687380.20000001,24526098.20000001,23425199.20000001,17789231.59999999,7749945.599999984,15011654.799999995,20779685.799999986,17940696.200000014,6849531.199999968,6374604.0,127733.80000000028,167771.19999999972,317176.1999999997,294235.0,234447.1999999997,182368.60000000056,-285760.39999999944,-286339.8000000003,-139279.40000000014,-95116.59999999986,-170015.19999999972,-176310.80000000028,-152055.39999999944,-208759.39999999944,-493656.7999999989,-504288.7999999989,-91292.40000000224,104793.0,98923.80000000028,-6349.399999999441,218677.4000000001,211229.0,115224.39999999944,97117.80000000028,226695.60000000056,217972.80000000028,249786.80000000028,278078.8000000003,348747.1999999997,385359.40000000014,170193.0,168133.0,391521.0,407926.5999999999,572684.3999999994,630025.8000000003,1174077.6000000006,999990.3999999994,941656.7999999988,1071715.7999999989,848228.2000000011,692810.7999999989,887122.6000000006,1063052.2000000011,566846.6000000006,701391.6000000006,645823.4000000022,612644.2000000011,606743.1999999997,806848.6000000006,920719.3999999994,887147.3999999994,944539.6000000006,1285080.6000000006,1110164.6000000006,807071.7999999989,218214.79999999888,821166.3999999994,1154901.3999999994,747306.6000000006,-518654.40000000224,-321963.0,1.761402537115718,2.93213859668157,0.1793956792709882,0.1605162335978737,0.574745788863967,1.9891391010509591,-0.0986794475377504,-0.0981814195325997,-0.0742018083901549,-0.0783363263236842,-0.0869245405282464,-0.0862453352058249,-0.0995920645559042,-0.0815883732655815,-0.0967807015764492,-0.106356105432731,-0.4641173147054266,-2.5535233130989634,6.37861824095031,-0.2344041628193893,1.439123204225902,-2.3061576023830783,-0.1573428118719668,-0.227243304638348,-8.558568496529746,1.5172287761594223,0.278289594281892,0.3066823168258151,0.1506502821030261,0.1537406274562907,0.7433171405770477,-1.833133686847493,0.0726475177666408,0.064395334991573,0.1431931133831677,0.1284641443438356,0.1335207768133889,0.1513744760127489,0.4280270765468798,0.2669311936180496,0.4405360503931688,18.895061315350045,0.9736249862393794,0.3479412895413052,4.37521785533318,1.0030240274377522,0.7089202901182924,0.5441024150236947,0.1402346196656633,0.1307310317434609,0.256596157263155,0.2236995788111351,0.386346402961414,0.4205935237489053,0.6656652020047894,0.8655305535387584,3.3731401601129503,0.7509602911814488,0.6540982406315927,0.807553433486651,-0.4035080243136834,-0.3632998618076649,Control,2025-04-09
941849.2,964438.2,926442.1,894672.8,1433223.6,1449696.1,1477344.5,1482648.3,820690.8,824346.0,1115289.8,1109381.7,1077344.4,1096223.7,2461413.7,2576176.0,6089292.0,5968655.6,1819456.1,1926284.0,947149.4,841599.6,1037805.8,1030891.2,1440626.3,1390105.2,1258747.4,1268987.4,918960.1,937259.7,725287.7,746169.0,1264356.3,1248219.5,2014381.7,2005773.7,3052092.5,3081781.9,3813399.6,3758718.3,3809810.4,3802052.7,3810394.3,3925671.5,3409341.0,3787980.1,5088692.3,5282227.3,2314141.0,2362359.4,3387625.4,3269803.0,3966106.2,4005439.4,4078742.3,4071097.0,3875812.2,4006791.0,4019085.4,3970323.3,4342946.0,4616037.6,41.25,75.9,-0.0249595867074666,-0.0294108647453891,-0.0507623809666486,-0.0404417161862783,-0.1387228560641898,-0.1310941215911807,-0.2038662840057982,-0.2159470496385201,-0.0841078501989919,-0.092119982071746,-0.2261815491860988,-0.2553033829000894,-0.2394687057315495,-0.2110011146585242,-0.251345344994998,-0.2546731693645667,-0.0749356673744355,-0.1035059543143826,-0.1014571718595207,-0.0740124765569412,-0.0965695888716101,-0.1097397338715839,-0.1532468544749525,-0.1403794696171824,-0.1265570259838082,-0.1207072314306789,-0.1027940898189019,-0.1108909940758547,-0.0071945014619584,-0.0242427388909067,0.0265944487095325,0.0212647749057198,0.2246870682443282,0.2418110533184531,0.069363766560864,0.0557820112497686,-0.0235318194150329,-0.0333709483433822,-0.1019627527945707,-0.10347480674183,-0.123930961107846,-0.143145820087491,-0.1457229928434737,-0.1410713175480591,-0.133890657054288,-0.1206758911599563,-0.0980401172685549,-0.091733943555017,-0.0072708116297969,0.0100712046105182,-0.0677661593542791,-0.0653869030412432,-0.106770784030494,-0.1044096911316494,-0.1178636482163229,-0.1357472506637479,-0.1426869023573471,-0.1297894788523888,-0.1085129886035151,-0.1301639215901434,-0.1469193692328852,-0.1217120167924973,0.0,0.1158087013526659,-23804.0,-28786.20000000007,-48242.5,-36923.69999999995,-213271.7999999998,-203066.2999999998,-334078.1000000001,-357372.59999999986,-72012.5,-79546.40000000002,-283064.19999999995,-322667.19999999995,-291501.30000000005,-257518.0,-703358.8999999999,-747193.8999999999,-473837.0999999996,-650896.2000000002,-194286.09999999983,-147977.6000000001,-96027.90000000002,-97615.09999999998,-171873.80000000005,-155366.0,-194360.8999999999,-178342.90000000014,-136276.0,-148818.1000000001,-6635.300000000047,-22999.400000000023,19034.399999999907,15699.599999999977,254431.30000000005,268111.9,134989.30000000005,108822.69999999995,-72673.0,-104577.2000000002,-409338.8000000003,-409767.4000000004,-502657.6999999997,-585128.5,-597758.2000000002,-594765.7999999998,-488448.7999999998,-485843.1999999997,-524171.10000000056,-507480.2999999998,-16887.0,23672.399999999907,-237523.5,-220947.1000000001,-446897.5999999996,-440819.1999999997,-510212.7000000002,-591906.4000000004,-594428.0,-555295.7999999998,-460665.1000000001,-551934.7999999998,-687317.0999999996,-597448.2000000002,0.0,8.300000000000011,-4100.606666666665,-3678.146666666672,-3427.2433333333347,-4137.2,-9002.31333333333,-9010.516666666666,-9483.55,-9717.283333333333,-3548.259999999997,-2829.7533333333326,-5417.71333333333,-5777.476666666668,-5504.620000000004,-5388.623333333332,-9205.183333333332,-10385.57333333334,-33715.05999999999,-32351.72000000002,-5838.209999999994,-6993.759999999994,-4316.2400000000025,-3950.2600000000016,-6286.493333333335,-6758.08666666667,-9917.669999999996,-9475.839999999998,-8721.233333333334,-8678.760000000002,-4296.536666666666,-3692.5900000000015,-3087.9366666666697,-3272.1266666666684,-4488.496666666663,-5735.303333333336,-10108.369999999995,-10309.256666666664,-16442.890000000007,-19175.003333333338,-28964.966666666653,-26684.65666666668,-28827.993333333343,-29820.69666666665,-28546.32333333334,-27112.956666666672,-26138.45333333333,-29613.84333333334,-30207.030000000013,-35083.37666666666,-13933.493333333328,-12454.206666666672,-19234.6,-18805.746666666662,-23133.679999999986,-21073.866666666683,-23491.709999999995,-26726.82666666666,-26729.44000000001,-25488.780000000013,-23068.473333333324,-25919.75,-25906.240000000005,-29200.37333333334,-0.0246506716904163,-0.0289825743306347,-0.049495498338642,-0.0396348633770092,-0.1295307596972331,-0.1228647868562352,-0.1844285811604647,-0.1942220330214726,-0.0806678994017385,-0.0880042801554698,-0.202426710260778,-0.2253185627948878,-0.2129540970176551,-0.190226835739787,-0.2222462681836919,-0.2248301941953557,-0.0721968275772603,-0.0983293461046713,-0.0964801254102932,-0.0713398927117004,-0.0920532875859166,-0.1039326790775314,-0.1420820852066944,-0.1309715970533203,-0.118876098846523,-0.1137065995361913,-0.0976872502640457,-0.1049636921284337,-0.0071686829904297,-0.0239512439923766,0.026951236900415,0.0214924814098988,0.251930885956878,0.2735535363668234,0.0718260327114231,0.0573671644655027,-0.0232571052131751,-0.03282028067709,-0.0969368123774847,-0.0983012608151685,-0.116559169446378,-0.1333723120440067,-0.1356028857894549,-0.1315726246219585,-0.1253142999142744,-0.1136788224258124,-0.0933874677940675,-0.0876521467163557,-0.0072444432241912,0.0101220898735059,-0.0655210328050249,-0.0632950207464006,-0.1012683469703786,-0.0991438509671929,-0.1111827638318528,-0.1269367292333521,-0.1329745099603372,-0.1217196919620205,-0.1028327582082975,-0.1220484960820789,-0.136636411721685,-0.1145966869229796,0.0,0.1227810650887575,0.9753493283095837,0.9710174256693652,0.950504501661358,0.9603651366229908,0.8704692403027668,0.8771352131437647,0.8155714188395352,0.8057779669785273,0.9193321005982616,0.91199571984453,0.797573289739222,0.7746814372051122,0.7870459029823449,0.809773164260213,0.7777537318163081,0.7751698058046442,0.9278031724227396,0.9016706538953286,0.9035198745897068,0.9286601072882996,0.9079467124140834,0.8960673209224685,0.8579179147933056,0.8690284029466797,0.8811239011534769,0.8862934004638087,0.9023127497359542,0.8950363078715662,0.9928313170095702,0.9760487560076232,1.026951236900415,1.021492481409899,1.251930885956878,1.2735535363668231,1.071826032711423,1.0573671644655027,0.9767428947868247,0.96717971932291,0.9030631876225153,0.9016987391848316,0.883440830553622,0.8666276879559932,0.8643971142105451,0.8684273753780415,0.8746857000857255,0.8863211775741876,0.9066125322059324,0.9123478532836444,0.9927555567758088,1.010122089873506,0.934478967194975,0.9367049792535994,0.8987316530296213,0.9008561490328072,0.8888172361681472,0.8730632707666479,0.8670254900396628,0.8782803080379795,0.8971672417917025,0.877951503917921,0.8633635882783149,0.8854033130770204,1.0,1.1227810650887575,0.9028023725287712,0.8685463224624768,0.828247517196845,0.8595271665361559,0.8299928441950096,0.8374917653015339,0.8232821540373847,0.8098734639372848,0.8641724523702331,0.859746912353727,0.8064787600278613,0.7935301650662907,0.78864199230052,0.7916661649707621,0.8180218382831045,0.8252761752460959,0.8846131641689025,0.8643454682233924,0.8880102428205556,0.8994946924727334,0.8455069909975993,0.8219739320519579,0.7984973872420432,0.818729192960852,0.8223774473586094,0.8226203340741718,0.8359983782350892,0.8222475508805687,0.8630320548265473,0.8496846319915115,0.9105646656801462,0.913000736238917,0.9983741366933188,1.0065994794857218,0.8958562884472663,0.8846909593342157,0.8430768004831082,0.8418930245495556,0.8216275959694779,0.8171799653768753,0.8112057918758867,0.7916634033716227,0.7829830977943707,0.7818444246533406,0.7981004516970104,0.805947265063579,0.842324133525145,0.8563864088749492,0.8697431776881273,0.8734966671469931,0.8192702374239028,0.8412953422245837,0.8183497598619789,0.8148569226270376,0.8108622333407061,0.797268794614218,0.8060262623024149,0.8036787463140772,0.8041237564458109,0.8084784678698459,0.8661656087133893,0.8656258352137451,12883.584649610675,12431.681868743046,9658.657842046716,10460.589098998887,16516.660734149056,16864.175305895442,14395.71835372636,13919.094549499445,8572.510789766406,8151.52725250278,9245.649833147942,8526.34126807564,6279.519911012236,7198.392213570634,1442.200889877642,1314.0144605116795,79789.6961067853,75766.91012235817,13275.041601779754,15712.342157953284,10692.801334816462,8878.068075639601,13896.556618464958,14396.030478309229,20089.13948832036,19271.89010011123,17249.279644048936,17034.57597330367,12120.050500556172,12193.662068965514,10616.821134593993,10985.475639599554,23533.697664071187,24979.945717463845,39032.40800889877,37598.77686318131,46602.09499443827,48373.807119021134,58999.71968854282,55029.61446051167,58181.23136818688,58285.61179087875,57080.54126807564,58888.44338153503,56417.57152391546,66492.93926585092,75146.54060066739,79699.06607341491,34371.26429365962,34503.77975528365,44602.12013348164,46038.90545050056,56100.92391546162,55572.01134593993,59200.20978865405,59756.66763070077,60610.438709677415,60553.03915461622,60757.24716351501,61739.237819799775,56576.14638487208,64151.85761957728,-855.5441601779754,-577.5150166852058,-212.40289210233595,-166.88765294771966,-1125.3114571746385,-1671.5481646273636,-1543.7810901001112,-1648.6894327030031,-596.4084538375973,-152.69121245828697,-319.89276974416015,-658.756618464961,-858.3294771968854,-753.7281423804226,-1128.1123470522805,-1709.9686318131255,-2887.5993325917684,-4152.8149054505,-1680.7494994438264,-710.6671857619576,-757.4411568409344,-436.116129032258,-442.79021134594,-788.3343715239154,-1328.593770856507,-1032.7194660734149,-1177.4051167964403,-1269.933704115684,-245.49410456062287,-257.86941045606227,-667.60978865406,-113.27119021134592,-801.7403781979978,-1005.8242491657396,-2504.303893214683,-2039.8976640711903,-1803.0678531701888,-2300.898776418242,-5500.4015572858725,-1259.8402669632924,-2439.862513904338,-6341.572636262514,-3222.7615127919908,20.28275862068955,-3516.082313681869,-4113.187541713014,-5371.233370411568,-6770.994660734148,-3709.2349276974414,-2383.488765294772,-580.4073414905449,-2902.659176863181,-5138.365294771968,-1475.5412680756394,-301.7228031145716,-2482.728809788654,-4961.229810901001,-3744.764404894327,-587.3862068965516,-1963.7721913236928,-4098.63915461624,-4235.508342602892,-1495.836484983315,-1220.3123470522803,-1836.133036707453,-1794.3928809788652,-1982.574193548387,-2792.2647385984424,-167.11234705228034,-163.55372636262513,-236.21090100111232,-111.30211345939932,537.1597330367074,216.37575083426023,-484.7739710789766,-132.06829810901002,1883.7928809788648,1567.1773081201334,-5090.985761957731,-6243.722580645161,-1371.1826473859844,-253.11546162402664,-2070.5692992213567,-1654.2068965517242,-483.5150166852058,-837.1937708565072,-1506.5652947719686,-2005.703003337041,-2364.741045606229,-2020.7986651835367,-1995.247830923248,-1881.3043381535035,-892.1646273637374,-615.1701890989989,-3645.806451612904,-4915.814238042269,-6008.374193548387,-4897.981312569522,-5912.865628476085,-6983.789988876529,-7362.565294771968,-6606.131256952169,-6073.727919911012,-5828.780200222469,-6707.358175750834,-6881.214460511679,-6661.503893214683,-8350.137931034482,-7058.894104560623,-7038.916573971078,-4004.565517241379,-5380.199777530589,-6654.091212458287,-5895.123248053393,-6673.458286985539,-9100.983537263626,-7255.293437152392,-4505.24872080089,-6932.50233592881,-8673.847385984425,-5140.779532814237,-5959.400889877642,-3787.11234705228,-4008.115906562848,-126.61702127659576,-153.11808510638335,-256.6090425531915,-196.40265957446783,-1134.4244680851054,-1080.1398936170203,-1777.0111702127665,-1900.9180851063825,-383.04521276595744,-423.1191489361704,-1505.660638297872,-1716.314893617021,-1550.5388297872344,-1369.776595744681,-3741.2707446808495,-3974.435638297872,-2520.4101063829767,-3462.213829787235,-1033.436702127659,-787.1148936170217,-510.7867021276597,-519.2292553191488,-914.222340425532,-826.4148936170212,-1033.8345744680846,-948.6324468085114,-724.8723404255319,-791.5856382978728,-35.29414893617046,-122.33723404255332,101.2468085106378,83.50851063829775,1353.3579787234046,1426.1271276595746,718.0281914893619,578.84414893617,-386.5585106382979,-556.2617021276606,-2177.334042553193,-2179.613829787236,-2673.7111702127645,-3112.3856382978724,-3179.5648936170223,-3163.6478723404243,-2598.131914893616,-2584.2723404255303,-2788.144148936173,-2699.3632978723394,-89.82446808510639,125.91702127659524,-1263.4228723404256,-1175.250531914894,-2377.11489361702,-2344.7829787234027,-2713.897340425533,-3148.4382978723424,-3161.851063829787,-2953.701063829786,-2450.346276595745,-2935.823404255318,-3655.9420212765936,-3177.915957446809,0.0,0.0441489361702128,-67823.79999999993,-102727.59999999998,-120822.40000000002,-91700.80000000005,-60834.200000000186,-52877.19999999995,23616.0,16202.399999999909,-49236.40000000002,-47305.19999999995,18118.19999999996,38208.80000000005,6112.59999999986,-33411.60000000009,133404.6000000001,192833.6000000001,-289205.7999999998,-208802.39999999944,13105.40000000014,-56020.0,-55585.59999999998,-69123.40000000002,-77485.0,-62258.80000000005,-89807.3999999999,-85108.6000000001,-80452.6000000001,-96801.0,-121905.79999999992,-122856.40000000002,-80726.20000000007,-82660.59999999998,-260435.6000000001,-256762.19999999995,-323600.2000000002,-325055.3999999999,-411085.3999999999,-398977.8000000003,-327546.3999999999,-350965.5999999996,-302036.6000000001,-306731.0,-364579.1999999997,-387714.3999999999,-284820.0,-321308.7999999998,-350953.7999999998,-295248.60000000056,-278885.3999999999,-326348.19999999995,-404283.1999999997,-325496.1999999997,-359367.7999999998,-382869.0,-342715.4000000004,-351188.7999999998,-295039.0,-344997.3999999999,-402330.0,-303765.0,55920.59999999963,-76746.0,333202.19999999995,317532.0,262892.6000000001,276513.8,482635.8000000001,485301.0000000002,449264.2000000002,436585.0,205607.4,184604.8,272688.80000000005,228769.4000000001,187750.6000000001,210626.59999999983,228724.2000000002,176330.0,2011991.6000000008,1939995.4000000004,348276.99999999977,360311.8000000001,250888.3999999999,218480.19999999995,359664.59999999986,378197.8000000001,561467.3999999999,531089.0,482648.2000000002,482972.8000000001,303895.8,292967.20000000007,252465.6,260016.0,426872.0000000001,506944.2,931623.2,892506.7999999998,1242744.9999999995,1215216.7999999998,1686689.5999999996,1606728.4000000004,1597090.4000000004,1630149.2000000002,1565778.2000000002,1636167.2000000002,1530031.0000000005,1715050.0,1824244.2,1975497.2,845826.3999999999,860280.7999999998,1201953.0,1258240.2000000002,1671360.0,1566000.2000000002,1698028.3999999994,1681440.2000000002,1664543.7999999998,1711954.5999999996,1637086.4000000004,1684215.7999999998,1548462.7999999998,1710248.3999999994,-36206.59999999998,-58690.40000000002,-125410.59999999998,-96414.19999999995,-259735.3999999999,-257159.19999999995,-304246.19999999995,-308347.19999999995,-64254.0,-86206.19999999995,-263996.59999999986,-296442.80000000005,-290360.80000000005,-253734.6000000001,-646053.6000000001,-702351.8000000003,-619753.0,-791052.0,-184750.80000000005,-134610.3999999999,-141710.80000000005,-133381.19999999995,-186966.80000000005,-181927.6,-248630.0,-223402.7999999998,-187609.19999999995,-187008.6000000001,-65880.80000000005,-95530.59999999998,-6588.20000000007,2356.199999999953,136609.00000000012,153369.80000000005,1715.1999999999534,-15028.200000000186,-267281.8000000003,-314617.2000000002,-557832.2000000002,-631180.3999999999,-743679.3999999999,-757410.5999999996,-821725.3999999994,-878235.0,-657962.3999999999,-723562.0000000005,-753372.5999999996,-706543.2000000002,-173047.2000000002,-143690.0,-450808.7999999998,-398462.8000000003,-646141.9999999995,-709446.9999999995,-799064.2000000002,-789650.2000000002,-738277.7999999998,-816665.0,-764071.0,-744038.0,-651107.5999999996,-641293.2000000002,100805.19999999995,82284.80000000005,54100.40000000002,86012.20000000007,56431.80000000005,65622.40000000014,-53112.0,-67591.19999999995,34924.19999999995,6184.0,-118606.19999999995,-148740.19999999995,-129191.0,-94216.40000000014,-424704.7999999998,-434376.0,529746.5999999996,315413.60000000056,-20438.40000000014,61269.59999999986,32423.800000000047,20912.400000000023,18543.0,48326.60000000009,106813.0,106960.0,127224.0,110623.3999999999,120657.79999999992,86915.0,109616.40000000002,111502.80000000005,384233.6,444709.8000000001,448767.99999999977,428282.7999999998,415607.6000000001,477916.0,488082.5999999996,401170.2000000002,344502.4000000004,282096.7999999998,239338.4000000004,198725.4000000004,305608.2000000002,412283.0,375114.2000000002,534141.7999999998,373724.5999999996,398361.6000000001,351362.3999999999,351330.1999999997,238990.0,182764.8000000008,195549.39999999944,204364.7999999998,206488.60000000056,206052.4000000004,221812.59999999963,216532.7999999998,82462.40000000037,276172.39999999944,-54852.59999999998,-83078.0,-154623.80000000005,-122794.40000000002,-275570.0,-258681.3999999999,-287226.19999999995,-298794.6000000001,-86447.59999999998,-111168.40000000002,-264662.19999999995,-284698.0,-283061.80000000005,-261749.80000000005,-606762.2000000002,-653202.4000000004,-700469.0,-802724.3999999994,-178713.40000000014,-161879.3999999999,-144263.6000000001,-147168.40000000002,-228377.6000000001,-209013.8,-262800.3999999999,-237923.19999999995,-181800.7999999998,-196783.0,-105026.80000000005,-129068.59999999998,-25206.599999999977,-39967.19999999995,53688.20000000007,105914.19999999995,-33893.19999999995,-61376.80000000005,-384962.3999999999,-403620.0,-676883.2000000002,-678839.3999999999,-805779.7999999998,-861210.7999999998,-866082.7999999998,-955139.1999999996,-729509.0,-760629.2000000002,-826874.7999999998,-783900.0,-274878.40000000014,-221088.6000000001,-545658.7999999998,-469163.6000000001,-708293.9999999995,-780459.5999999996,-826964.0,-874412.6000000001,-855854.5999999996,-875436.3999999999,-822814.6000000001,-851799.6000000001,-717436.0,-668966.8000000007,-72132.0,-50676.0,-52561.0,-65051.0,-89723.0,-103768.0,-106518.0,-105914.0,-50581.0,-52787.0,-78742.0,-113879.0,-59369.0,-79291.0,-60886.0,-196188.0,-383433.0,-320509.0,-174928.0,-33026.0,-48197.0,-45198.0,-67331.0,-54515.0,-87902.0,-90983.0,-88987.0,-74301.0,-47992.0,-39986.0,-36486.0,-40000.0,-95929.0,-61221.0,-100554.0,-85305.0,-200345.0,-247334.0,-242686.0,-233696.0,-279613.0,-262560.0,-227858.0,-202551.0,-225089.0,-230309.0,-296674.0,-454898.0,-301584.0,-90571.0,-314860.0,-275098.0,-243271.0,-248949.0,-284106.0,-221278.0,-250590.0,-225319.0,-280510.0,-222223.0,-384527.0,-198198.0,104194.0,74950.0,77797.0,99421.0,181290.0,190200.0,155764.0,183915.0,74987.0,74541.0,109265.0,97346.0,55962.0,93164.0,83159.0,180497.0,353880.0,445026.0,187185.0,73832.0,79803.0,57579.0,114000.0,110954.0,156189.0,160352.0,150509.0,146909.0,103200.0,84698.0,48406.0,82544.0,109128.0,89145.0,177110.0,186045.0,261528.0,326001.0,371242.0,409166.0,565812.0,520821.0,479569.0,529517.0,484048.0,474170.0,381235.0,473585.0,307696.0,186510.0,299272.0,235189.0,364109.0,466116.0,404035.0,507096.0,542336.0,452318.0,395810.0,397877.0,400616.0,365429.0,-1584.8199999999954,-897.5800000000047,-249.9,-367.25999999999766,-159.21999999999534,-795.0199999999953,-2568.4,-2597.1,-2147.2400000000025,-1995.7599999999973,-2260.639999999991,-2830.4199999999955,-2675.5,-1998.2800000000047,552.6,-214.82000000001864,384.17999999998136,-1172.6599999999628,-1842.6800000000048,-2226.619999999996,-1261.7800000000047,-1711.8,-2514.2600000000093,-3024.119999999996,-2716.9399999999905,-2186.2399999999907,-673.7399999999907,839.3199999999954,150.05999999999767,-1030.2400000000025,-1835.0400000000025,-721.1,-50.95999999999767,249.7199999999953,-2159.5800000000045,-2671.360000000009,-1058.9600000000094,-2340.5,-4395.4,-1822.6799999999807,-3505.0799999999813,-3.6799999999813737,-1930.9599999999627,-2221.679999999981,-2339.7399999999907,-5160.140000000038,-2575.3,1151.0200000000186,-2697.6200000000185,-1138.2,-3486.7,-2696.1200000000185,-3453.4599999999627,-4345.359999999962,-5463.120000000019,-4900.9,-1498.6799999999814,4379.1,7164.0,2261.1,3661.820000000019,1914.2599999999627,468.6800000000047,-3317.8800000000047,-11990.9,-9095.259999999998,-24351.82,-20434.22,-27906.4,-28125.8,-5328.040000000003,-9589.259999999998,-28644.93999999999,-30146.119999999995,-28018.1,-24028.080000000005,-66891.9,-74377.32000000002,-55100.62000000002,-69730.95999999996,-16442.180000000004,-13998.319999999996,-12336.180000000004,-10686.2,-18186.46000000001,-18725.919999999995,-26059.83999999999,-21542.139999999992,-15961.339999999993,-14924.280000000004,-4020.7400000000025,-8309.540000000003,149.85999999999768,1457.3,17352.04,22644.82,8589.619999999995,4391.839999999991,-20726.16000000001,-22964.2,-43291.9,-56140.87999999998,-70667.47999999998,-66269.27999999998,-77142.15999999996,-82972.57999999999,-59080.73999999999,-68645.14000000004,-73511.8,-65396.87999999998,-14033.820000000018,-12392.6,-35317.2,-35874.32000000002,-62197.65999999996,-57174.259999999966,-69138.62000000002,-80161.1,-66801.27999999998,-70551.3,-74940.7,-73950.8,-62598.87999999998,-58186.34000000004,13676474.200000009,10885705.799999991,4623008.0,7077668.6000000015,-4021564.7999999896,-1586111.7999999896,-21475696.0,-23974050.0,507661.3999999948,-2396393.399999995,-24830768.59999998,-30677139.8,-28219235.0,-22449938.20000001,-79352680.0,-84393330.80000004,38711514.19999996,14599850.60000006,-5014471.20000001,143349.20000001043,1338831.7999999924,-1698294.0,-5892586.400000015,-2532065.7999999896,2004693.4000000155,3547707.400000016,7827148.400000015,5486958.799999991,13877456.4,10750158.4,13712931.4,13212276.0,56121820.59999999,64036219.8,65779902.80000001,59446706.6,50246869.6,48429978.0,35115427.0,22623162.80000003,10612973.800000034,3409917.8000000417,-3158747.399999939,-7009594.199999958,11714790.40000001,23548744.39999994,25383308.0,36911558.80000004,38176110.199999966,47335110.0,29988043.0,38536070.199999966,19372554.60000006,10994594.60000006,10580063.199999966,8886382.0,10161776.800000042,8446694.0,12038670.0,9624064.0,-5021577.199999958,10704137.39999994,-3459496.1999999974,-5671251.800000003,-11623351.0,-9318312.599999996,-23006772.2,-21597750.2,-25347534.0,-26239056.0,-6314147.400000004,-8340592.599999996,-23027404.399999984,-25202436.2,-24521995.0,-21788780.800000004,-53978096.0,-58406390.20000003,-54432916.20000003,-67406645.59999998,-16277852.800000008,-12899922.199999992,-12027219.800000008,-11741253.0,-17603083.600000013,-16670329.199999992,-21787917.399999984,-20079460.399999984,-15489500.399999997,-16214574.800000008,-6814440.400000004,-9242333.400000004,-1154871.4000000018,-1549503.0,8114994.400000004,12295872.199999992,205033.199999996,-2222200.600000008,-27554556.600000016,-28796661.0,-51483625.0,-55507146.79999997,-64766597.79999997,-69673735.79999997,-72181767.59999993,-76351762.79999997,-59294807.39999999,-61135186.40000002,-64826179.0,-61476064.79999997,-16876019.20000001,-13630736.0,-42375084.0,-35521430.200000025,-56886935.59999998,-62789873.59999998,-67363563.20000003,-69648770.0,-68419717.79999997,-71185895.0,-65834329.0,-67830502.0,-61128531.79999997,-56908804.40000002,-50665.19999999972,-179921.80000000028,-435647.0,-304626.59999999986,-1320790.1999999995,-1213703.1999999995,-1887010.0,-1932543.0,-377341.40000000014,-455330.5999999999,-1623508.3999999994,-1811084.2,-1686984.0,-1518908.8000000005,-4116911.0,-4350697.200000001,-2901854.200000001,-3836610.5999999978,-964624.8000000004,-764464.1999999997,-539634.8000000003,-586829.0,-1046254.6000000006,-926966.1999999996,-1167719.3999999994,-1066102.3999999994,-784443.3999999994,-868075.8000000003,-114638.40000000014,-260749.4000000001,111116.59999999986,79468.0,1301614.4,1585817.1999999995,832286.1999999997,608703.3999999994,-724061.6000000006,-834365.0,-2238935.0,-2692615.799999999,-3516125.799999999,-3732185.799999999,-3886000.5999999978,-4211984.799999999,-3071636.3999999994,-3001186.4000000022,-3352417.0,-3271749.799999999,-326882.2000000011,64601.0,-1832493.0,-1421047.2000000011,-2744503.5999999978,-3134376.5999999978,-3679425.200000001,-3752568.0,-3436725.799999999,-3684960.0,-3550215.0,-3587527.0,-3717071.799999999,-3417172.4000000022,0.0987195223166508,0.1239082724429316,0.2760696066284116,0.1791394979979706,-0.5497009522263587,-1.4018854156434717,-0.1109886263988836,-0.0992108967821456,2.2025665138220307,-0.4658354508904934,-0.0702453084758722,-0.0566185443403038,-0.0573553110139236,-0.0722701766724684,-0.0443896790883433,-0.0440478052561944,0.2263749993018875,0.5958273299043186,-0.4807041268877953,17.051340363251573,0.994014333988786,-0.6975559002151571,-0.2729913302586443,-0.6277601474653647,1.1119795176658849,0.6195857640345398,0.2519102614689145,0.3665154183406668,0.0920264465756131,0.1206063159032149,0.0710130439360325,0.0774583425293265,0.0277361458227533,0.024151831648251,0.0431081056568542,0.0473581491897147,0.091040198850517,0.0953057422408905,0.1712115304763345,0.2612328369930659,0.5770693601448428,1.819762928009562,-1.947897764791233,-0.9024452513955854,0.4707847781894583,0.2586069089951146,0.2973414261056912,0.2177624099689875,0.0873024250647726,0.0689541864379316,0.170553543624037,0.128997507379463,0.3248090987442606,0.5630325833023407,0.6117110907239213,0.7471068653136901,0.6302299416771262,0.7714799423300998,0.5213368254134385,0.6610212691852423,-1.3328806335985546,0.6599911544483762,Pae,2025-04-09
819504.1,822981.5,794887.9,781484.2,1239704.1,1253536.9,1233954.0,1234531.1,697986.2,695270.7,921673.2,926319.6,931011.7,946500.8,2138177.5,2264075.5,5386551.7,5296869.7,1621804.4,1707490.8,832802.8,741161.4,880214.2,870185.7,1198689.0,1164699.9,1081010.5,1088516.3,798735.9,807160.1,634867.5,641794.9,1161298.7,1171360.7,1766408.2,1760896.4,2631403.8,2641708.6,3256566.6,3170476.2,3226400.1,3250305.4,3247798.2,3317930.5,2928094.1,3266349.9,4476711.8,4685939.7,2050727.4,2060455.9,2857253.4,2809699.4,3350274.3,3337548.5,3433584.0,3473343.5,3324305.8,3388373.7,3406314.7,3415221.6,3896059.3,4099594.4,41.45,76.4,-0.1697435381441745,-0.1809259590983608,-0.1941887303207092,-0.1652424765073809,-0.2717713709427754,-0.2639620504386312,-0.3600269327485595,-0.3675434678234482,-0.2433921748177627,-0.2683550007467068,-0.4007506825150084,-0.3965235721665359,-0.3583533523953295,-0.3287494798602096,-0.389065568171536,-0.3734383422037605,-0.2107705593640348,-0.2342289735089375,-0.2390095265237953,-0.204076020541644,-0.2392803191670086,-0.2283600376298135,-0.2926833249140637,-0.2892069627921516,-0.285332939482557,-0.2793364914719325,-0.2549491299747537,-0.2661655384990882,-0.1604889724459432,-0.1658731146444647,-0.1010095596319535,-0.1325865637150222,0.1441941567111999,0.1752690910116431,-0.0573028899502323,-0.0617718681337442,-0.1713968079613068,-0.1747972497777177,-0.2474360680907338,-0.2688992784527919,-0.293842352969203,-0.3024468598884044,-0.2956896726161102,-0.2886676756550108,-0.2597114988054993,-0.2496828616853977,-0.2131743589394433,-0.2173716791472012,-0.1039900434280116,-0.1227473317612259,-0.2215024629065883,-0.2200567398873728,-0.2795290618092763,-0.283382417626075,-0.2841444979035913,-0.2864648527755801,-0.298706804180861,-0.2991735269555158,-0.2816039660751659,-0.278999425859442,-0.2638635140509026,-0.2450717878979543,0.0,0.1194205012261252,-151609.0,-163219.0,-170364.69999999995,-140416.40000000002,-387143.3999999999,-378666.90000000014,-534756.2,-548357.2,-192343.20000000007,-214012.20000000007,-454334.2,-450791.1,-401239.2,-368406.3000000001,-1016920.0,-1024994.5,-1263841.5,-1398023.2999999998,-437872.0,-386561.2,-225135.3999999999,-190135.8,-299289.0,-291832.5,-395812.8999999999,-375327.1000000001,-313921.1000000001,-331944.19999999995,-139047.79999999993,-145630.5,-67478.30000000005,-90992.29999999992,155939.59999999998,188318.3,-104176.6000000001,-112203.7000000002,-491971.6000000001,-504578.7999999998,-914240.2999999998,-978165.9,-1102049.1999999995,-1147896.6,-1117414.7000000002,-1110339.2000000002,-868343.7999999998,-926396.5,-1063668.6000000006,-1137774.0,-224738.0,-269092.8999999999,-708456.8999999999,-691600.3000000003,-1080486.4000000004,-1093423.5,-1128361.2000000002,-1152147.5,-1157238.4000000004,-1181673.7999999998,-1107916.7000000002,-1099040.8000000005,-1176417.0,-1138510.8000000005,0.0,8.600000000000023,-4314.316666666667,-5095.810000000001,-4794.503333333332,-4026.453333333337,-7575.469999999996,-7765.510000000001,-8865.520000000002,-9273.583333333334,-4263.2,-4228.483333333334,-6647.346666666671,-6371.813333333334,-5906.156666666665,-5940.466666666666,-11437.75,-11382.16333333333,-37208.12999999998,-40959.54333333333,-10803.893333333335,-9139.606666666665,-6008.559999999998,-4881.866666666667,-6714.3,-6875.443333333335,-9804.046666666663,-9449.25,-8153.010000000001,-8596.869999999995,-5060.536666666666,-4775.296666666667,-3421.5100000000016,-3951.076666666665,-6076.763333333338,-6021.95,-11946.293333333337,-11015.680000000004,-19631.97333333334,-18859.139999999992,-26145.253333333338,-27803.70666666665,-30090.196666666663,-27664.50666666667,-26762.766666666663,-27568.470000000005,-27001.843333333327,-29441.84333333334,-34533.71333333335,-34223.77666666666,-13402.81333333333,-14073.203333333337,-22402.233333333334,-20295.353333333336,-26766.043333333346,-28558.370000000003,-30203.18000000001,-31019.95,-29822.693333333325,-29075.036666666656,-26723.236666666653,-28608.393333333344,-28697.73666666669,-30347.620000000003,-0.1561187878116359,-0.1655028566706263,-0.1764975302837826,-0.1523118652922018,-0.2379715369756537,-0.2319973155313081,-0.3023424640169995,-0.3075667724108122,-0.2160359974634108,-0.2353637135373381,-0.3301829626788344,-0.3273455794076685,-0.3011739005017748,-0.2801766755993636,-0.3223101663260803,-0.3116365720401207,-0.1900401167257298,-0.2088193642527221,-0.2125926189181951,-0.1845996183475863,-0.2128058141770473,-0.204162323262649,-0.2537415752666038,-0.2511427962143794,-0.2482360792420504,-0.2437146231851779,-0.2250440810144383,-0.2336877371810057,-0.1482727840119208,-0.1528462812290549,-0.0960756083399374,-0.124172884024175,0.155108358794385,0.1915668133948239,-0.0556919953588846,-0.0599026715123234,-0.1575127984935785,-0.1603727618780152,-0.219199862741188,-0.2357797747846216,-0.2546060086692016,-0.2609922418297295,-0.2559817185548957,-0.2507388382419436,-0.2287259328013767,-0.2209521901920898,-0.1919847597468218,-0.1953691507877525,-0.0987657294195728,-0.1155128838683267,-0.1986860514158988,-0.1975267355719364,-0.2438602472934276,-0.2467683162971916,-0.2473421206374859,-0.2490865294084455,-0.2582231365697565,-0.2585692599475169,-0.2454275383401923,-0.2434596624245857,-0.231921635592462,-0.217351648454865,0.0,0.1268436578171095,0.8438812121883641,0.8344971433293737,0.8235024697162173,0.8476881347077981,0.7620284630243462,0.7680026844686919,0.6976575359830005,0.6924332275891878,0.7839640025365892,0.7646362864626619,0.6698170373211656,0.6726544205923315,0.6988260994982252,0.7198233244006363,0.6776898336739198,0.6883634279598793,0.8099598832742702,0.7911806357472778,0.7874073810818049,0.8154003816524136,0.7871941858229526,0.795837676737351,0.7462584247333962,0.7488572037856206,0.7517639207579496,0.756285376814822,0.7749559189855617,0.7663122628189943,0.8517272159880792,0.847153718770945,0.9039243916600626,0.875827115975825,1.155108358794385,1.191566813394824,0.9443080046411154,0.9400973284876766,0.8424872015064215,0.8396272381219847,0.780800137258812,0.7642202252153784,0.7453939913307983,0.7390077581702704,0.7440182814451043,0.7492611617580563,0.7712740671986232,0.7790478098079101,0.8080152402531782,0.8046308492122475,0.9012342705804272,0.8844871161316733,0.8013139485841012,0.8024732644280635,0.7561397527065724,0.7532316837028084,0.752657879362514,0.7509134705915544,0.7417768634302434,0.7414307400524831,0.7545724616598076,0.7565403375754143,0.768078364407538,0.782648351545135,1.0,1.1268436578171095,0.7696296136876334,0.7598398094505123,0.7307931623287003,0.7433688621094291,0.6986234419636752,0.7073649136216935,0.709167674840118,0.7145076895731493,0.779025043989337,0.7519918168481998,0.6821255467085425,0.6998910835563183,0.7071216090002267,0.7121707685660834,0.7242543851655932,0.7358411040202854,0.8028429958096311,0.7770604698237896,0.7719385433556456,0.8151480956537851,0.7291405112321305,0.7378514613809641,0.696402349735041,0.7052852528471586,0.7099035128148797,0.7188567473167679,0.7239486868029945,0.7035408587567201,0.7383297449081275,0.7511117343097213,0.8136900654919557,0.7954145487257419,0.9369873908735696,0.9420396312509004,0.7908938423962388,0.794700080364098,0.7256294264211725,0.727446577194442,0.7073099931814153,0.687805655734921,0.6829824482407592,0.6687578242199881,0.6788448966601376,0.6792236480086116,0.7009725880146755,0.7098188433242707,0.770367807235763,0.772282693086372,0.7774628434253494,0.7659406405223192,0.7222931150632176,0.7168786208161501,0.6922075931566334,0.6880912133951648,0.6855274368486496,0.6852848054401144,0.6818796744211515,0.6777075730613303,0.6943754810619588,0.6947890313155034,0.7631789822260974,0.7675725183984469,11273.483870967742,11135.093659621802,8737.272525027809,9040.319911012237,13086.368854282537,13007.49410456062,9936.186206896553,9950.70700778643,6404.276529477196,5994.239377085651,7343.472747497219,7814.761735261403,5561.916129032258,6914.684315906562,-923.22936596218,498.3915461624031,72831.41779755284,68273.82135706341,10130.901223581755,12903.84493882091,9290.74149054505,8287.468743047828,12481.942825361511,12666.76106785317,17192.088097886543,16808.83937708565,14646.584204671855,14593.99043381535,11035.31190211346,11764.920578420464,9441.175528364847,9632.349499443824,22067.26718576196,23254.201334816466,35313.00778642937,33636.353281423806,43158.58153503892,45651.15127919911,53887.74393770856,48275.14638487208,49832.95595105672,51305.856952169066,53841.54571746384,57063.804671857615,53752.43982202447,59893.29966629588,71252.61512791991,74552.0725250278,36044.47986651835,32312.04783092324,43050.92213570634,43784.38131256951,50824.83737486095,48126.07408231368,50574.17842046719,53879.17797552836,52378.40333704116,52138.54860956618,53928.05205784205,58006.71968854283,51239.02869855395,58979.24338153503,-700.0776418242491,-635.7535038932147,-278.1143492769744,-155.02936596218018,-1074.581979977753,-1871.3265850945493,-1525.2133481646272,-1304.2700778642936,-275.18197997775303,-126.88765294771969,-1063.47808676307,-1300.6431590656284,-410.0013348164627,101.1477196885428,-917.3799777530588,1101.293214682981,-3748.12680756396,-7938.913014460511,-3777.39021134594,-1295.589766407119,-1394.3163515016684,-469.6484983314794,-115.56218020022246,-963.8088987764182,-2290.9661846496106,-1648.2591768631812,-717.7074527252503,1.3446051167964403,-384.8878754171301,-990.1001112347052,-367.8322580645161,-797.5675194660733,-1854.60978865406,249.71078976640712,536.549276974416,253.39110122358176,-2436.8393770856505,-2766.664071190211,-2975.992436040044,-2963.0307007786428,-3917.721468298109,-1897.792213570634,-4203.073859844271,-2505.03870967742,-3172.1383759733035,-2370.6716351501664,-1119.7802002224694,477.6818687430479,-2294.4896551724137,-2743.6609566184648,-1537.905895439377,-3192.5968854282537,-1990.4987764182424,-3230.4193548387093,-2620.4896551724137,-2102.578197997775,-5826.363737486096,-1870.899443826473,-2739.568854282536,-3000.593325917686,1421.3428253615127,-2458.076974416017,-547.329254727475,-191.7561735261401,-2546.78553948832,-2944.5446051167964,-2527.622914349277,-2138.210678531702,2073.2838709677417,948.1494994438264,255.11679644048945,398.4591768631813,1454.0667408231366,1207.763959955506,-548.4264738598442,-117.8941045606229,2136.850278086763,356.9212458286985,-6029.910789766406,-710.1973303670745,3637.513459399332,1947.5535038932144,-1293.7319243604004,-1690.15617352614,-612.2064516129032,-355.13837597330365,-1501.4716351501668,-1851.3490545050047,-2326.943492769744,-1524.765294771969,-2079.183537263626,-2663.876751946608,-371.1385984427141,-317.7815350389321,-4206.408676307007,-3780.701223581757,-4236.609343715239,-4814.44382647386,-7018.763737486095,-5735.641156840934,-9040.831813125696,-7154.742380422691,-9151.671635150164,-7326.67385984427,-8712.314794215796,-8848.398887652947,-9554.670077864292,-7250.51301446051,-419.4843159065628,1776.62936596218,-7744.727030033369,-7542.656062291435,-5887.781979977753,-7072.715239154616,-4493.543715239154,-10332.76218020022,-7357.583314794216,-7032.271412680757,-8132.366407119021,-8005.253170189098,-8668.637819799776,-5153.438709677419,-1950.6402669632928,-4774.3127919911,-773.515306122449,-832.75,-869.2076530612243,-716.4102040816327,-1975.221428571428,-1931.9739795918367,-2728.347959183673,-2797.7408163265304,-981.3428571428576,-1091.8989795918371,-2318.031632653061,-2299.9545918367344,-2047.138775510204,-1879.623979591837,-5188.367346938776,-5229.563775510204,-6448.1709183673465,-7132.77193877551,-2234.0408163265306,-1972.251020408163,-1148.6499999999996,-970.0806122448976,-1526.984693877551,-1488.9413265306123,-2019.453571428571,-1914.9341836734693,-1601.638265306123,-1693.592857142857,-709.4275510204078,-743.0127551020408,-344.27704081632675,-464.2464285714282,795.6102040816326,960.8076530612242,-531.5132653061229,-572.4678571428581,-2510.0591836734698,-2574.3816326530605,-4664.491326530611,-4990.642346938775,-5622.699999999999,-5856.6153061224495,-5701.095408163266,-5664.995918367348,-4430.32551020408,-4726.5127551020405,-5426.8806122449005,-5804.969387755102,-1146.6224489795918,-1372.922959183673,-3614.576020408163,-3528.572959183675,-5512.685714285716,-5578.691326530612,-5756.944897959184,-5878.303571428572,-5904.27755102041,-6028.9479591836725,-5652.636224489797,-5607.351020408165,-6002.127551020408,-5808.728571428573,0.0,0.0438775510204082,-71923.59999999998,-72830.20000000007,-86260.19999999995,-93666.79999999992,-104943.59999999986,-100862.40000000014,24437.399999999907,42445.60000000009,-875.5999999999767,-12807.0,16740.0,42232.0,15355.599999999977,-12573.800000000048,146305.0,151347.19999999972,-3005.7999999998137,-79028.60000000056,-36269.60000000009,1040.4000000001397,-55885.0,-50979.40000000002,-62060.60000000009,-52190.59999999998,-61105.60000000009,-46598.0,-63882.19999999995,-92823.6000000001,-109492.59999999998,-88093.0,-63721.19999999995,-56974.59999999998,-201735.6000000001,-249101.19999999995,-294778.2000000002,-275415.80000000005,-350445.5999999996,-357209.3999999999,-303871.0,-307834.7999999998,-266073.0,-296534.6000000001,-278229.8000000003,-323254.0,-261224.7999999998,-298239.0,-226474.2000000002,-236282.4000000004,-283715.80000000005,-264249.19999999995,-281480.4000000004,-288574.5999999996,-273694.0,-282055.8000000003,-301642.7999999998,-305985.4000000004,-242769.4000000004,-298531.3999999999,-272095.4000000004,-270530.6000000001,-80584.6000000001,-76855.19999999972,261817.19999999995,252186.59999999983,232616.19999999995,244545.80000000005,396378.3999999999,390271.8000000001,337008.99999999977,333245.59999999986,153269.3999999999,136576.40000000002,196027.0,199844.3999999999,168277.19999999995,189931.2000000002,132483.0,159503.6000000001,1731871.4000000004,1529288.0,205719.6000000001,292747.00000000023,226563.80000000005,193869.19999999995,296464.59999999986,304666.3999999999,455565.3999999999,451981.8000000001,401845.6000000001,391817.8000000001,269228.8,265940.6000000001,211870.19999999995,219924.20000000007,418884.79999999993,440677.8000000001,779856.0000000002,765639.7999999998,1026525.4,1060646.0000000005,1349025.2000000002,1206597.0000000005,1243454.0,1291675.4000000004,1316484.2000000002,1404847.6000000006,1348748.6000000006,1489040.7999999998,1664254.8000000007,1698726.0,775520.1999999997,736778.6000000001,1023466.6,1043784.0,1228305.2000000002,1262431.6000000006,1318041.5999999996,1394380.2000000002,1340530.7999999998,1343594.7999999998,1339230.4000000004,1400256.2000000002,1213288.3999999994,1413972.2000000002,-164293.0,-180603.80000000005,-233233.3999999999,-198620.80000000005,-449101.6000000001,-433523.2,-520829.2,-538632.5999999999,-182470.20000000007,-205143.0,-438767.6000000001,-428345.2,-410424.8000000001,-378073.5999999999,-976533.4,-1005899.4,-1380268.1999999993,-1443776.2000000002,-374252.6000000001,-353634.19999999995,-255976.0,-228206.19999999995,-322982.80000000005,-307955.20000000007,-437047.2,-413407.0,-362721.0,-374958.0,-192507.4,-199539.6,-77611.19999999995,-103961.19999999995,82862.40000000002,100772.19999999995,-213663.80000000005,-221492.6000000001,-671081.3999999999,-679216.1999999997,-1118663.7999999998,-1185596.6,-1305094.2000000002,-1347588.7999999998,-1299640.4000000004,-1292101.5999999996,-1047125.5999999996,-1138805.0000000005,-1203262.3999999994,-1278949.5999999996,-345346.0,-398371.1999999997,-870795.8000000003,-880928.5999999996,-1241650.7999999998,-1276923.0,-1316346.6,-1357853.0,-1338496.1999999995,-1383623.8000000005,-1281220.2000000002,-1269666.4,-1280366.2000000002,-1213237.7999999998,-24389.599999999977,-10180.0,-26365.19999999996,-18796.19999999996,-160232.80000000005,-146680.80000000005,-268943.19999999995,-269022.59999999986,-63945.60000000009,-88757.20000000007,-255414.19999999995,-258517.0,-222949.4000000001,-190176.59999999983,-675860.0,-684533.3999999999,-144179.0,-167206.0,-110287.80000000005,-112509.19999999995,-44464.20000000007,-44372.59999999998,-96023.40000000014,-86098.6000000001,-104328.6000000001,-94962.80000000005,-70159.3999999999,-75132.40000000014,11648.400000000023,-2471.199999999953,34851.80000000005,27218.599999999977,341926.20000000007,367308.0,249018.80000000005,216644.80000000005,96012.3999999999,61095.39999999991,-143539.59999999963,-157812.0,-211189.0,-317216.99999999953,-296397.0,-247945.9999999996,-35523.39999999991,-57476.200000000186,-38725.39999999944,-115682.7999999998,175615.19999999972,160623.2000000002,-26837.200000000183,-86124.79999999981,-282219.1999999997,-232244.1999999997,-214075.59999999963,-222174.7999999998,-267992.2000000002,-305526.60000000056,-290816.2000000002,-228884.59999999963,-328336.7999999998,-234867.59999999963,-183406.8,-208625.0,-261519.0,-211392.4,-467047.2,-466864.6000000001,-537429.6000000001,-534375.8,-178447.0,-199481.80000000005,-440787.6000000001,-432830.8000000001,-392732.6000000001,-361532.5999999999,-911239.7999999998,-922923.0,-1379529.1999999993,-1512840.5999999996,-473538.3999999999,-361707.3999999999,-282263.4,-231707.19999999995,-322158.6000000001,-333351.0000000001,-463425.6000000001,-431375.2,-354014.6,-382786.8000000001,-234055.8,-234595.6,-98672.19999999995,-127474.79999999992,26265.0,29449.800000000047,-290431.59999999986,-302735.80000000005,-719525.6000000001,-746533.1999999997,-1202712.5999999996,-1221501.7999999998,-1406400.6,-1381194.5999999996,-1372646.8000000005,-1336601.7999999998,-1068176.0,-1213375.6000000006,-1353778.3999999994,-1469098.0,-367479.6000000001,-424231.3999999999,-934050.4,-951166.4,-1316801.1999999995,-1331264.5999999996,-1392602.7999999998,-1400844.4,-1391904.1999999995,-1433958.0000000005,-1331591.2000000002,-1309893.6,-1309557.2000000002,-1207211.9999999995,-63908.0,-46996.0,-61879.0,-52976.0,-109542.0,-117832.0,-121648.0,-112128.0,-33301.0,-44812.0,-62045.0,-94748.0,-57074.0,-96822.0,-65687.0,-150876.0,-450803.0,-327663.0,-188760.0,-45142.0,-67339.0,-40147.0,-91043.0,-59267.0,-113262.0,-105285.0,-110717.0,-98633.0,-48159.0,-54894.0,-39872.0,-40252.0,-84440.0,-48932.0,-121576.0,-89916.0,-184744.0,-146706.0,-267891.0,-253165.0,-268329.0,-215871.0,-319521.0,-276402.0,-297032.0,-234466.0,-253140.0,-441667.0,-227036.0,-103947.0,-206052.0,-175972.0,-278436.0,-290176.0,-308535.0,-234000.0,-295821.0,-237799.0,-289285.0,-227580.0,-367223.0,-157940.0,88955.0,87133.0,63273.0,87604.0,158081.0,177294.0,160704.0,192711.0,68766.0,65739.0,110493.0,173942.0,123700.0,119310.0,101378.0,156739.0,509970.0,386111.0,188649.0,80942.0,89756.0,66082.0,141855.0,112987.0,161185.0,146378.0,140428.0,137352.0,84497.0,105735.0,78997.0,53565.0,103154.0,83757.0,183821.0,198643.0,324531.0,272483.0,436658.0,495657.0,456828.0,399651.0,427744.0,534756.0,581481.0,521111.0,462066.0,467876.0,204992.0,187574.0,324510.0,280963.0,403851.0,431921.0,582079.0,446396.0,454055.0,442252.0,510161.0,416200.0,461820.0,335823.0,-4618.019999999995,-5187.0800000000045,-679.8199999999954,1067.3,1460.8,1796.0,-158.38000000000466,753.5800000000047,-3330.8800000000047,-5811.2400000000025,-7261.980000000005,-6632.4,-2239.8800000000047,1931.2600000000093,-4460.0,3242.0200000000186,1208.4400000000371,-18385.8,-11054.3,-6147.119999999995,-6134.380000000005,-2849.3,-2208.360000000009,-2487.460000000009,-1141.3,-1204.6199999999951,-3747.019999999995,-5816.980000000005,-3820.859999999998,-1606.6199999999951,-1150.0,-2103.359999999998,1364.9599999999978,-710.9199999999953,-5811.319999999995,-4335.4,-4729.760000000009,-6602.839999999991,-12228.37999999998,-9390.23999999999,-7357.7,-5154.059999999963,-14351.72000000002,-11452.659999999963,-6189.179999999981,-4695.340000000037,-12795.659999999963,-10450.079999999982,-6244.160000000009,-7965.279999999982,-5354.760000000009,-2429.9799999999814,-17820.679999999982,-20341.179999999986,-12634.3,-13092.87999999998,-11639.47999999998,-6603.840000000037,-994.9,-3230.2,-1465.8200000000186,-3382.859999999963,-14896.419999999996,-18341.880000000005,-18457.82,-13238.2,-39983.4,-39823.2,-58237.780000000006,-57583.22,-18855.580000000005,-21177.24,-47894.880000000005,-46391.9,-39687.48,-37351.13999999999,-103387.2,-98735.47999999998,-124713.55999999995,-150536.8,-50075.5,-40860.42,-23710.480000000003,-19039.2,-31147.66000000001,-30712.860000000008,-41326.3,-37651.02,-30542.119999999995,-34262.68000000001,-15566.959999999995,-14419.419999999996,-7449.1,-10262.759999999998,18792.36,18390.980000000003,-12922.019999999997,-12056.8,-52592.36000000001,-56892.03999999999,-92962.77999999998,-104780.74,-113857.2,-120464.35999999996,-112919.82000000002,-111493.65999999996,-85021.17999999998,-100932.34000000004,-121785.95999999996,-133783.18,-22256.56000000001,-24556.57999999998,-77036.56000000001,-74157.37999999998,-117118.67999999998,-106402.58,-117693.1,-123351.58,-118513.87999999998,-123576.94000000005,-112259.9,-118282.1,-127716.72000000002,-112724.15999999996,-8494581.39999999,-9989417.60000001,-12322883.39999999,-7657596.0,-33910925.0,-31926453.0,-56395914.59999999,-57418935.40000001,-18057929.60000001,-22545318.8,-52731145.6,-51055050.0,-45983896.6,-41444049.79999998,-130290048.0,-133102347.6,-75476131.19999991,-98327331.0,-41733284.0,-34399854.4,-18379037.60000001,-15571350.0,-25686553.20000002,-23763569.20000002,-30660068.0,-28780228.4,-23542208.4,-26728952.6,-5950653.199999995,-6273931.399999989,1149078.0,-1557957.1999999946,48039019.20000002,51566902.6,24816442.6,22567266.0,-15278572.200000022,-13281390.799999978,-57337784.59999996,-71478841.80000001,-87305645.0,-91209522.19999991,-82828815.40000004,-76091144.19999991,-48027349.59999996,-55148470.80000009,-60947033.19999991,-69977114.59999996,10621059.799999984,6153349.400000032,-39051127.2,-40344698.59999996,-83801215.59999996,-84101506.59999996,-86075003.0,-87415125.59999996,-89241411.59999996,-92724785.80000009,-82556719.0,-78341544.0,-98366834.4,-80803420.19999991,-16564470.99999999,-18283212.00000001,-22330528.99999999,-18826741.0,-43328050.0,-42584046.0,-50135790.99999997,-50310538.00000003,-17215136.000000007,-19694548.999999985,-41948309.99999997,-40568781.0,-37973536.99999998,-35475866.999999985,-90715415.0,-91256071.0,-125866838.99999993,-139782255.0,-40967045.0,-34492664.00000001,-25057687.000000004,-21325280.0,-30643356.00000002,-30283960.00000002,-41891600.0,-39226795.00000002,-33407094.0,-35799014.999999985,-19607179.00000001,-19606131.99999999,-8454824.0,-10865333.999999994,6003489.999999995,6946954.000000003,-23377847.99999999,-23927953.0,-65070462.00000001,-65536175.99999999,-107571567.0,-113102114.00000006,-125390562.0,-127912856.99999993,-124494869.0,-122112126.99999993,-96581430.0,-109738006.00000007,-119186140.99999993,-127991095.0,-34436416.000000015,-37835530.99999996,-84051763.99999994,-84372221.99999996,-119882913.0,-121068522.0,-126129701.0,-129431474.0,-127537994.0,-131390168.00000007,-121304047.0,-121084386.0,-120948283.0,-114067008.99999993,-1057516.3999999997,-1254713.6000000003,-1250410.3999999997,-917816.0,-2767445.0,-2767632.0,-4011024.6,-3959422.4,-1310519.6000000003,-1486021.7999999998,-3321012.6,-3215066.0,-2766027.600000001,-2587168.8,-7153240.0,-6975317.599999999,-8687088.199999997,-10287531.0,-3478363.0,-2812435.3999999994,-1637602.6000000003,-1320984.0,-2132669.2000000007,-2147988.2000000007,-2880190.0,-2616010.3999999994,-2130483.3999999994,-2374765.600000001,-1081377.1999999995,-1019089.3999999996,-502126.0,-700426.1999999998,1274796.1999999995,1286855.6000000003,-875576.3999999997,-842788.0,-3585747.2000000007,-3872763.7999999993,-6454868.599999999,-7242734.800000001,-7804971.0,-8328004.199999997,-7848877.400000001,-7699471.199999997,-5900379.599999999,-6910477.800000003,-8410687.199999997,-9255480.599999998,-1224598.200000001,-1640956.5999999987,-5219642.200000001,-5063266.599999999,-8083503.599999999,-7365731.599999999,-8133072.0,-8504840.599999998,-8206030.599999999,-8478014.800000003,-7733555.0,-8159976.0,-8767568.400000002,-7851290.199999997,-0.1511318733139695,-0.1274181389713849,-0.1003147526333001,-0.1553586791468236,-0.0612394973006486,-0.0664866216112388,-0.0391463994450406,-0.0383376143194741,-0.0590906058244905,-0.0473176276398451,-0.0309987575919458,-0.0324000270296474,-0.0338955833508028,-0.0380086890060633,-0.0261703411146183,-0.0269742500018835,-0.112106527791928,-0.0844570163304849,-0.0572037896658216,-0.0696261377199317,-0.0716642529748129,-0.0743434576963461,-0.0600687055202096,-0.0635284197964672,-0.0702730013514647,-0.0714595440806161,-0.0784453594421498,-0.0693422981340465,-0.2074896584462359,-0.201477179045981,0.8038157548921832,-0.6238008335530677,0.031338337565393,0.0290533641630823,0.1089933010785357,0.1182204348546252,-0.2766141328310766,-0.3235949506131547,-0.099508675471218,-0.0782585427958067,-0.0668442802295315,-0.0634357231618082,-0.0699347077707934,-0.0776678161714383,-0.1091168686934996,-0.1053636649522472,-0.1203718969539605,-0.1109301668748714,0.2907776679686903,0.5036556188406892,-0.1207093709704748,-0.1150715003730379,-0.0693052237776847,-0.0697021996036394,-0.0702517431222163,-0.0712902710740943,-0.066668040020111,-0.066087831286206,-0.0722675279767356,-0.0770716109450178,-0.0644349494284427,-0.0837309978123922,Pae,2025-04-09
1036916.7,1044397.9,990842.7,959388.5,1632043.5,1647426.0,1709665.9,1715780.1,886104.4,893509.6,1280802.9,1285279.4,1219804.9,1210212.3,2707775.7,2854260.4,6381651.8,6273247.2,1941763.5,2025441.7,1030284.9,925132.9,1173386.1,1154598.7,1622407.1,1572026.1,1422627.0,1429064.7,982901.8,1010784.2,769161.6,783302.1,1221861.0,1219255.0,2155470.5,2139769.3,3320694.0,3357012.1,4354509.3,4280931.0,4343870.3,4313876.2,4239085.8,4314296.4,3762862.0,4216115.4,5425380.3,5626392.6,2457973.8,2498506.9,3715373.8,3659237.5,4459036.9,4405941.7,4471154.3,4553236.0,4333550.6,4443928.4,4363514.9,4391521.4,4771587.8,4948352.3,40.95,76.29999999999998,0.0367382165316027,0.0388134685748364,-0.0106454399121919,-0.0167315534411063,-0.0931387920666294,-0.0885923170843259,-0.1493399854705724,-0.1488560160940282,-0.0871500455409915,-0.0816269028330155,-0.1420713864255694,-0.1368119255648245,-0.1593893780306372,-0.1546734856263398,-0.1916051615938156,-0.1820706488866671,-0.0449610838822055,-0.052573492173033,-0.067721386949031,-0.0593892089242537,-0.0520181320359537,-0.035258644304224,-0.0736281586669064,-0.0750612750928737,-0.0424875840744656,-0.03710205415811,-0.0438731857994016,-0.0413910468352798,0.0406314926169774,0.0505737266201558,0.0712043901612844,0.065338081078668,0.2450120769553195,0.2461226076197625,0.1139712479806063,0.1077047233464421,0.0377106925872832,0.0330216292120357,-0.0267086871012652,-0.0213034598267478,-0.0394250005173137,-0.0509860594280263,-0.0505787542590596,-0.0552292139809497,-0.0382965621999657,-0.0296305857106654,-0.025106748433062,-0.0296601609200662,0.0593842268522234,0.0482293624209623,-0.0101123317312389,-0.0019555709360766,-0.0372215670902354,-0.0468600440254561,-0.0589842333341293,-0.056089862772836,-0.0545566380753225,-0.0504419012420551,-0.0273499739322709,-0.0279528010689059,-0.0350610178649182,-0.0529234191829936,0.0,0.1225453404119268,37403.19999999995,39760.09999999998,-10604.300000000048,-16187.099999999977,-159310.3999999999,-152609.5,-275371.90000000014,-275392.7999999998,-80689.0,-75993.80000000005,-195526.0,-188438.0,-210775.6000000001,-202440.3999999999,-571861.0999999996,-569992.8000000003,-293474.0,-338630.0,-136053.80000000005,-123933.09999999986,-55011.90000000002,-33200.79999999993,-89654.29999999981,-90001.19999999995,-70417.5,-59420.89999999991,-63804.60000000009,-60391.69999999995,39136.30000000005,49848.0,52863.29999999993,49543.29999999993,265516.4,266009.30000000005,232179.5,218486.09999999983,122893.8999999999,109043.7000000002,-117870.2999999998,-92177.0,-174677.7999999998,-225651.2000000002,-219922.5,-244977.89999999944,-146899.6000000001,-126795.19999999924,-137938.0,-169379.2000000002,141715.3999999999,117641.69999999972,-37761.700000000186,-7162.899999999907,-169099.89999999944,-211376.5,-271660.7000000002,-262688.5999999996,-242992.10000000056,-229910.0,-120989.0,-124487.09999999964,-170264.10000000056,-268937.5,0.0,8.799999999999983,-3666.6033333333366,-4173.263333333334,-4047.556666666665,-4389.010000000001,-9181.05,-9380.706666666663,-10469.75,-10421.636666666662,-3674.713333333334,-3503.1600000000017,-7192.95,-6901.78666666667,-6487.903333333336,-6744.576666666669,-9985.043333333328,-9316.726666666676,-29957.10666666668,-33149.26666666667,-6055.190000000006,-7397.650000000008,-4159.996666666668,-3573.2099999999978,-6544.636666666662,-7399.743333333335,-9827.583333333334,-8909.523333333333,-8122.633333333333,-8407.283333333333,-4865.486666666662,-4732.473333333332,-3430.6666666666665,-3797.6100000000015,-4738.646666666664,-4388.073333333332,-11459.529999999995,-10506.516666666666,-19608.766666666663,-18872.48999999999,-25933.709999999995,-24876.97333333334,-26328.62333333334,-27615.60666666668,-26174.87333333334,-28101.486666666653,-22867.38000000001,-25348.12666666666,-30912.816666666666,-35105.11333333335,-11790.520000000002,-12140.356666666672,-20105.313333333343,-18839.75,-25972.689999999977,-26226.343333333327,-30557.363333333346,-31921.84666666668,-29765.780000000013,-27973.666666666668,-24050.38333333333,-27079.90666666664,-26154.16,-28209.590000000007,0.0374214055137824,0.0395765518677477,-0.0105889777491969,-0.0165923583984675,-0.0889329573570023,-0.0847813834782702,-0.1387237562932051,-0.1383068240834333,-0.0834604373592124,-0.0783842532166468,-0.1324406776836787,-0.1278657631374916,-0.1473357144180282,-0.1433051449942366,-0.1743672043196977,-0.1664575505105756,-0.0439653137323644,-0.0512154097477793,-0.0654791929973824,-0.0576600693373719,-0.0506883462662011,-0.0346442997882678,-0.0709829234282607,-0.0723133594981005,-0.0415976351005296,-0.0364222067894328,-0.0429246794807107,-0.040546134818045,0.0414682460844352,0.0518744116414804,0.0738006777344019,0.0675198716526465,0.2776367430735741,0.2790563859873693,0.1207199014605694,0.1137188416574921,0.0384307636990817,0.0335728943668294,-0.0263551644855905,-0.0210781439653445,-0.0386579485565285,-0.0497080819470326,-0.0493209443005522,-0.0537317748133731,-0.0375725210457845,-0.0291959037793684,-0.0247941952197845,-0.0292246150892276,0.0611828973831244,0.0494113232450118,-0.0100613740164724,-0.0019536600530591,-0.0365373599155494,-0.0457790628334863,-0.0572783673830837,-0.0545458290605296,-0.053095123530695,-0.0491908321006562,-0.0269793499343372,-0.0275657364241009,-0.0344535011257622,-0.0515473570204975,0.0,0.1303703703703701,1.0374214055137825,1.0395765518677478,0.989411022250803,0.9834076416015324,0.9110670426429976,0.9152186165217298,0.8612762437067948,0.8616931759165667,0.9165395626407876,0.9216157467833532,0.8675593223163213,0.8721342368625083,0.8526642855819717,0.8566948550057634,0.8256327956803022,0.8335424494894244,0.9560346862676355,0.9487845902522206,0.9345208070026176,0.942339930662628,0.9493116537337988,0.965355700211732,0.9290170765717392,0.9276866405018996,0.9584023648994704,0.9635777932105672,0.9570753205192892,0.959453865181955,1.0414682460844351,1.0518744116414804,1.0738006777344018,1.0675198716526466,1.2776367430735742,1.2790563859873694,1.120719901460569,1.113718841657492,1.0384307636990815,1.0335728943668294,0.9736448355144094,0.9789218560346554,0.9613420514434714,0.9502919180529672,0.9506790556994478,0.9462682251866268,0.9624274789542157,0.9708040962206316,0.9752058047802156,0.9707753849107724,1.0611828973831243,1.0494113232450115,0.9899386259835276,0.9980463399469408,0.9634626400844504,0.9542209371665136,0.9427216326169164,0.9454541709394704,0.946904876469305,0.9508091678993436,0.9730206500656629,0.972434263575899,0.9655464988742376,0.9484526429795024,1.0,1.13037037037037,0.9085037870924204,0.9008254517200128,0.8593353417604727,0.8687243715402477,0.8332422197534501,0.8411533550310535,0.8383386956157711,0.8419585762743156,0.8536597374371815,0.8390926736306442,0.8339753424863524,0.8474776778777262,0.8301379754582143,0.8447924249180284,0.8418453226284082,0.837802794489613,0.8854518517089222,0.8761340879107676,0.8582911019173822,0.882098319939361,0.8535573863297118,0.8609779662345173,0.8357699405339687,0.8320484358065593,0.8539658509215897,0.8530953196763364,0.8469943050188115,0.8637355212277446,0.9057190583889748,0.8908691336636085,0.9355179259813964,0.9505684974408484,1.023074423173404,1.011195434713212,0.9087579570642196,0.9045126715311932,0.8769627594920646,0.8805121379875495,0.8546389935237162,0.8399276898718258,0.8298184764260893,0.8405878770552194,0.8356533447134423,0.828686376689378,0.843268474476807,0.8418249963515253,0.8637299792823286,0.8689860943110286,0.9011026576309448,0.8955769524456907,0.8521379523867444,0.8567193043072983,0.8516528076698165,0.8457595580049042,0.8379056741618638,0.8489621286844898,0.8570981758784857,0.8373262327597805,0.8397610045561561,0.8549934748794206,0.8906114729986141,0.8813686370268333,14836.498998887651,13975.63381535039,9684.682091212457,9554.5850945495,16761.076084538374,16989.597330367073,16928.270745272523,17023.523915461625,7117.693659621801,7675.588654060065,14148.847385984423,14305.295884315903,9328.822469410456,9995.934371523916,4062.442936596218,5218.514571746385,66165.52836484984,67245.36240266963,11423.40533926585,13812.502780867631,10636.664293659622,9825.34593993326,16603.28921023359,16289.744827586206,24166.2213570634,23348.51991101224,20433.954616240266,20208.87007786429,12626.525917686313,13135.293882091211,11315.052280311458,11333.571746384869,19269.74905450501,19882.93681868743,38371.72880978865,37311.459621802,48449.80800889878,51113.352169076745,63474.25027808677,64806.83692992214,69455.98731924359,67518.21090100109,66952.01379310344,67544.83292547274,57731.0978865406,66063.79310344828,71477.70789766406,72524.00533926586,37236.9704115684,34861.84827586207,48122.288097886536,46631.21957730812,63919.395328142375,60644.87296996663,68927.11612903225,69317.78175750835,69331.29499443827,70347.52458286985,67158.94149054504,68611.50300333703,57478.03670745272,64310.32969966629,-599.5592880978865,-955.2880978865404,-757.8609566184649,-216.23604004449385,17.055617352614014,138.7250278086763,-177.34193548387097,-345.1328142380423,-187.3781979977753,-508.2082313681868,-1868.341045606229,-1535.1094549499442,-1383.1563959955504,-938.4262513904335,-1672.6180200222468,-604.9314794215794,-6507.176640711902,-2805.6242491657395,1811.3092324805336,-1161.0885428253614,-352.5532814238042,203.08120133481648,-808.4571746384871,-1710.5032258064514,-2816.987764182425,-2643.308342602892,-2614.876751946608,-2852.7750834260287,-1020.5566184649608,162.9822024471635,-576.6963292547274,-1011.8115684093436,987.500556173526,-933.7392658509456,-997.9192436040042,117.55550611790878,-4029.774860956618,-1954.106340378198,1232.8476084538374,2518.48787541713,-1435.0367074527253,-6510.617352614016,-9649.75194660734,-10821.03937708565,-5243.998887652948,-101.9310344827586,-5307.844493882091,-6118.977975528364,-5285.943047830923,-3379.274082313681,-5555.306117908787,-725.0006674082313,-989.7170189098998,-2244.6451612903224,-3264.708342602892,-3405.5850945494994,-4978.931256952169,-4708.345272525027,-3496.5530589543937,-4166.624471635149,-3382.754393770856,-3543.939265850945,-1415.1677419354835,-1644.6046718576197,-3202.606451612903,-3133.1457174638485,-3673.479866518353,-3176.019132369299,-218.3846496106785,-41.09388209121246,-210.6763070077864,-812.2696329254727,-698.7130144605117,-1681.333259176863,-1137.0829810901,-164.62447163515017,76.67786429365961,1194.6436040044491,-13670.272302558396,-10669.78064516129,1317.7372636262514,-1169.6947719688542,-1058.0765294771968,-2599.2994438264736,-3950.8284760845386,-2611.327474972192,-2665.773526140156,-2236.0992213570635,-1131.8338153503892,-723.4286985539488,-2478.180200222469,-4330.486095661846,-1184.5739710789765,-1045.8834260289211,-6383.293214682981,-3931.664961067853,-5830.188431590656,-6816.251167964404,-9944.77107897664,-10060.858509454947,-10727.272080088987,-12022.411345939932,-15668.108787541712,-13630.827808676306,-8745.802002224695,-7882.680756395995,-12612.938153503894,-14548.650500556172,-14203.145050055617,-15510.613793103448,-9173.06852057842,-7121.549721913236,-10391.2447163515,-11307.716796440489,-10321.425361512793,-7808.921023359288,-7390.038487208009,-8763.530812013347,-12090.608453837596,-15462.343492769744,-16487.280311457173,-12905.939265850944,-7721.573303670744,-7677.717241379309,212.51818181818155,225.9096590909089,-60.25170454545481,-91.97215909090896,-905.1727272727268,-867.0994318181819,-1564.613068181819,-1564.731818181817,-458.46022727272725,-431.7829545454548,-1110.9431818181818,-1070.6704545454545,-1197.5886363636369,-1150.229545454545,-3249.210795454543,-3238.595454545456,-1667.465909090909,-1924.034090909091,-773.0329545454548,-704.1653409090901,-312.5676136363638,-188.6409090909087,-509.3994318181808,-511.3704545454543,-400.0994318181818,-337.61874999999947,-362.5261363636369,-343.1346590909088,222.3653409090912,283.22727272727275,300.3596590909087,281.4960227272723,1508.615909090909,1511.4164772727274,1319.2017045454545,1241.3982954545447,698.2607954545449,619.5664772727283,-669.7176136363626,-523.7329545454545,-992.4874999999988,-1282.109090909092,-1249.559659090909,-1391.9198863636332,-834.6568181818187,-720.4272727272685,-783.7386363636364,-962.3818181818192,805.2011363636358,668.4187499999985,-214.5551136363647,-40.698295454544926,-960.7948863636332,-1201.002840909091,-1543.5267045454557,-1492.5488636363616,-1380.636931818185,-1306.3068181818182,-687.4375,-707.3130681818161,-967.4096590909122,-1528.0539772727273,0.0,0.0499999999999999,-133861.19999999995,-145206.20000000007,-128127.0,-101813.79999999992,-123537.3999999999,-116911.0,-30135.40000000014,-22502.399999999907,-59095.80000000005,-84523.6000000001,-48136.19999999995,-31573.0,-25995.59999999986,-7429.799999999814,56859.0,4897.600000000093,-464721.4000000004,-443516.2000000002,-137815.6000000001,-125608.6000000001,-94758.0,-100662.0,-123968.3999999999,-122152.80000000005,-181945.19999999995,-176922.80000000005,-146327.0,-125130.59999999986,-119864.20000000008,-156184.80000000005,-103377.79999999992,-80521.79999999993,-254006.0,-254010.3999999999,-413081.6000000001,-403841.7999999998,-523393.6000000001,-472440.0,-539754.6000000001,-628252.7999999998,-579438.6000000001,-480782.0,-491371.7999999998,-487668.3999999999,-446710.0,-574697.1999999997,-633820.3999999994,-596819.2000000002,-338435.19999999995,-352133.0,-505342.8000000003,-512819.2000000002,-467196.00000000047,-461426.60000000056,-490101.3999999999,-444242.7999999998,-380231.2000000002,-498970.7999999998,-596430.0,-544874.3999999994,-394316.0,-344907.2000000002,306100.8,311599.6,243486.6000000001,239072.19999999995,446396.5999999999,459855.6000000001,455140.3999999999,441097.6000000001,121218.0,122938.79999999992,303421.80000000005,289875.59999999986,221727.7999999998,230472.6000000001,215912.80000000028,184726.6000000001,1373497.2000000002,1399129.6000000006,211750.2000000002,258680.0,219218.19999999995,191868.0000000001,317294.3999999999,329837.59999999986,529440.2000000002,520398.5999999999,466499.5999999999,491413.2,282822.8,288035.80000000005,220977.3999999999,239584.6000000001,339396.4,335978.3999999999,752772.0,751601.0000000002,1121484.3999999994,1162843.4000000004,1509103.2000000002,1461746.5999999996,1528276.3999999994,1535978.7999999998,1559114.0,1562750.1999999993,1301465.4000000004,1513133.0,1573429.4000000004,1657395.4000000004,788695.2000000002,769805.6000000001,1093802.4,1123557.6,1651394.4000000004,1531977.0,1650216.2000000002,1738490.5999999996,1605436.2000000002,1651113.1999999993,1523176.7999999998,1570266.4000000004,1301911.1999999993,1426328.7999999998,7059.800000000047,2579.5999999999767,-95366.0,-87579.0,-245046.19999999995,-224809.2000000002,-271599.0,-266917.6000000001,-74354.79999999993,-85336.19999999995,-205749.80000000005,-208757.2000000002,-240124.2000000002,-206254.0,-562121.3999999999,-529941.1999999997,-617071.5999999996,-543598.0,-94553.59999999986,-140411.19999999972,-78858.40000000014,-82499.19999999995,-172063.40000000014,-150573.2000000002,-142205.7999999998,-127428.3999999999,-124287.6000000001,-105369.0,-20033.79999999993,-41511.19999999995,29479.599999999977,38142.0,153658.20000000007,165255.3999999999,78440.3999999999,59510.40000000014,-131449.40000000037,-131143.3999999999,-406605.2000000002,-398626.8000000003,-548834.8000000003,-581088.2000000002,-494264.1999999997,-461669.2000000002,-444831.3999999999,-521252.8000000003,-516783.5999999996,-500927.3999999994,-60717.0,-62582.39999999991,-279282.6000000001,-296829.0,-496774.0,-471367.3999999999,-453935.2000000002,-419414.7999999998,-397501.99999999953,-526074.2000000002,-523091.60000000056,-474756.7999999998,-409375.8000000008,-466648.7999999998,146075.20000000007,164294.40000000002,109199.19999999995,116019.6000000001,121393.80000000005,134818.59999999986,39004.0,39432.59999999986,31159.600000000093,28817.800000000047,16496.199999999953,14159.399999999909,-14705.600000000091,2304.2000000001863,-272339.3999999999,-282772.1999999997,596994.2000000002,669490.6000000006,52416.80000000028,97434.40000000036,71363.19999999995,76005.59999999998,102390.59999999986,126680.3999999999,220779.2000000002,206010.6000000001,178157.3999999999,192589.0,183100.8,191518.19999999995,154210.79999999993,163709.20000000007,416681.9999999999,398291.3999999999,574224.7999999998,536847.5999999999,703703.7999999998,684551.0,678184.3999999994,665153.7999999998,618181.7999999998,594485.4000000004,556063.4000000004,581610.5999999996,503775.4000000004,607563.7999999998,768524.7999999998,906745.2000000002,504076.3999999999,493732.8000000003,561136.6000000001,553140.3999999999,627227.7999999998,582399.0,649902.0,704788.4000000004,663450.4000000004,611939.0,598346.0,684337.7999999998,615525.1999999993,575579.7999999998,-28311.599999999977,-45409.80000000005,-128326.0,-106964.79999999992,-252637.19999999995,-229721.80000000005,-263939.59999999986,-265617.40000000014,-96461.59999999998,-118610.19999999995,-237740.19999999995,-227047.4000000001,-233401.0,-194379.19999999995,-547483.6000000001,-569337.6000000001,-675395.3999999994,-717381.7999999998,-226369.59999999983,-190789.59999999983,-139734.6000000001,-118610.19999999995,-176977.80000000005,-152624.0,-158235.0,-162780.80000000005,-169886.40000000014,-174210.19999999995,-73839.0,-64198.19999999995,-2252.0,-8249.399999999907,111421.79999999992,94546.19999999995,-33789.40000000014,-11382.399999999909,-256504.4000000004,-255229.1999999997,-604063.8000000003,-574411.8000000003,-577047.2000000002,-620147.3999999999,-670956.5999999996,-644999.8000000003,-523855.2000000002,-635643.0000000005,-656906.2000000002,-596877.5999999996,-146564.0,-164086.3999999999,-419424.8000000003,-400572.0,-603094.1999999997,-561150.6000000001,-543082.4000000004,-540061.7999999998,-578637.1999999997,-678073.0000000005,-551471.4000000004,-510481.1999999997,-389685.0,-513448.2000000002,-75270.0,-48094.0,-46059.0,-44914.0,-82082.0,-118162.0,-110591.0,-102579.0,-41352.0,-52530.0,-80140.0,-101557.0,-60026.0,-102789.0,-49148.0,-177378.0,-414148.0,-415601.0,-179640.0,-28217.0,-64528.0,-40488.0,-95538.0,-59425.0,-109135.0,-94421.0,-96939.0,-98872.0,-53369.0,-48719.0,-30976.0,-40450.0,-86134.0,-54139.0,-109723.0,-86776.0,-180193.0,-160241.0,-259007.0,-247242.0,-274617.0,-249890.0,-257559.0,-255599.0,-282441.0,-258380.0,-293973.0,-387891.0,-244621.0,-88133.0,-202397.0,-173413.0,-274917.0,-252864.0,-270378.0,-241664.0,-313280.0,-250699.0,-268468.0,-205771.0,-382626.0,-138152.0,83213.0,70477.0,44515.0,59400.0,81406.0,106589.0,93740.0,132647.0,57694.0,45441.0,70351.0,101069.0,60579.0,100148.0,56272.0,179430.0,382610.0,518555.0,180748.0,44882.0,63151.0,54727.0,129324.0,86468.0,139991.0,114497.0,118390.0,102617.0,77117.0,73947.0,48062.0,47945.0,105628.0,63701.0,162494.0,118779.0,280875.0,272344.0,296286.0,324897.0,349595.0,284538.0,327857.0,266028.0,381662.0,310477.0,330871.0,483419.0,319949.0,115203.0,330038.0,239332.0,354249.0,286602.0,328256.0,365764.0,401796.0,260229.0,339398.0,297379.0,403150.0,219473.0,-2089.0599999999977,649.9599999999976,1246.6800000000046,-89.31999999999535,1349.2800000000047,1749.5399999999906,-343.63999999999066,3587.8399999999906,-1260.6199999999951,-4215.659999999998,-5643.819999999995,-5984.460000000009,-1281.9600000000094,-1240.3399999999906,787.7600000000093,-3239.3399999999906,15689.22000000002,11741.340000000037,4073.260000000009,-756.7799999999813,1397.7399999999907,-885.7599999999977,-5712.760000000009,-3248.460000000009,-1082.7399999999907,-114.01999999999536,435.63999999999066,1698.5800000000047,1944.2400000000025,1198.1800000000046,-926.4800000000048,770.6800000000046,2856.6599999999976,-266.38000000000466,-4616.36000000001,-2868.0199999999954,987.4799999999814,3250.4200000000187,1345.279999999981,-7238.040000000037,-15423.420000000018,-7128.0,-1363.8599999999628,-2444.340000000037,2032.1,10958.259999999962,9032.9,12217.62000000002,162.2,-2333.5799999999813,-5070.86000000001,7897.239999999991,17948.52000000002,17483.8,13968.579999999982,7961.5,7255.540000000037,4004.4599999999614,6653.259999999963,5386.520000000019,9608.659999999963,527.8799999999814,3828.7400000000025,1515.9599999999978,-5280.119999999995,-2669.4199999999955,-15014.019999999997,-12556.26000000001,-23043.639999999992,-22849.46000000001,-4398.919999999996,-7171.059999999998,-21356.02,-22378.96000000001,-21634.66000000001,-17540.639999999992,-58196.73999999999,-57064.63999999999,-45800.67999999998,-30555.859999999964,-4124.739999999991,-10083.77999999998,-3836.6600000000094,-3932.5599999999977,-11515.76000000001,-12468.36000000001,-13941.939999999991,-11896.619999999995,-10029.36000000001,-8522.819999999996,2995.9400000000023,2977.180000000005,4553.219999999996,6170.780000000004,25477.76,21834.22,14802.03999999999,16771.180000000004,-612.7200000000187,7246.420000000018,-22068.120000000017,-31587.94000000004,-44011.82000000002,-35944.8,-24771.959999999963,-21414.94000000004,-28181.2,-35978.64000000004,-32275.7,-25527.879999999983,10588.5,5551.720000000018,-18921.56000000001,-9766.26000000001,-25261.379999999983,-28935.0,-36700.42000000002,-42940.0,-37458.15999999996,-34779.54000000004,-25198.54000000004,-22273.179999999986,-16141.440000000037,-32297.620000000017,17658677.800000004,19764150.2,11375753.600000007,10740296.600000007,4506842.600000007,5854303.799999988,-8663076.799999982,-7201596.200000014,-1289206.399999994,-2649697.1999999937,-8273287.399999987,-7980578.200000012,-11494267.200000012,-8439222.799999988,-54625428.79999998,-55287325.79999998,53098734.40000004,50580636.800000064,-395180.7999999877,3039905.400000031,6431509.799999984,6164715.800000004,5149807.799999988,7362357.799999984,19126780.20000001,19675179.600000005,17214918.799999986,19468504.600000005,20456563.800000004,20728328.600000005,18268882.399999995,19621540.600000005,52187387.20000002,52141429.39999999,65922843.79999998,64298677.6,73383717.59999998,74848338.40000002,62345458.59999997,57991753.199999936,52236603.59999997,54388419.0,58203840.800000064,56668764.199999936,50320309.0,59335221.199999936,69921305.0,81420191.4,63637446.0,58721962.40000002,56656708.8,58730079.8,64843415.40000003,58108776.0,59061281.59999997,61167290.0,60556710.800000064,57990997.199999936,61952510.199999936,63784871.40000003,43738618.199999936,44809980.59999998,-994302.7999999982,-1203750.2000000016,-7641520.599999998,-7093277.599999998,-19681860.6,-18374360.800000016,-22112145.199999984,-21680126.800000016,-6847021.599999998,-7553208.799999996,-16575616.599999992,-16511811.800000004,-18176523.800000016,-16135732.199999996,-43274846.19999999,-42910958.19999999,-47524347.39999997,-46563917.79999998,-12212499.199999996,-12610798.399999993,-8061440.800000004,-7155797.799999996,-12946424.800000004,-11853119.800000004,-12157193.199999996,-11072940.599999992,-11054127.800000004,-10485654.599999992,-2927962.799999999,-3203812.5999999978,1239980.5999999964,1443856.4000000036,11137655.799999995,10795384.599999992,3237348.1999999927,3107087.4000000022,-13460741.600000007,-12751737.399999993,-35695302.600000024,-36760885.20000002,-43214747.60000003,-42843878.0,-40707001.79999998,-43412175.20000002,-36061993.0,-39144893.20000002,-39478298.0,-37609246.39999997,-2293653.0,-5219846.3999999855,-26689778.800000016,-24902547.800000016,-35804983.399999976,-36992282.0,-39110093.60000003,-39784074.0,-38429622.79999998,-42375625.20000002,-35590547.20000002,-36108988.399999976,-33082501.20000001,-37951412.60000003,242923.0000000001,196454.99999999988,-126856.99999999977,-91349.99999999977,-772658.9999999998,-728258.0000000005,-1351357.9999999995,-1379784.0000000005,-366944.99999999977,-330751.9999999999,-956325.9999999998,-945423.0000000003,-1069804.0000000005,-1041319.9999999997,-2828015.9999999995,-2725491.9999999995,-1517951.999999999,-1694109.999999998,-641002.9999999995,-605270.9999999991,-286388.00000000047,-124001.99999999988,-435042.00000000047,-449159.00000000047,-373439.99999999953,-319939.99999999977,-420892.00000000047,-404266.99999999977,164774.00000000012,267508.00000000023,291468.99999999977,253376.00000000023,1379372.0,1313713.9999999998,1165313.9999999995,1131648.0000000002,511441.9999999991,515100.0000000009,-441182.0000000009,-480868.00000000186,-1005031.0000000008,-1275729.0,-1267401.999999998,-1357131.000000002,-914612.0,-834429.0000000019,-747088.0,-732006.9999999991,878268.0,638210.0000000009,-205734.00000000047,-138303.00000000047,-1006296.9999999992,-1182743.0,-1157888.000000001,-1151960.0,-932720.999999998,-1036648.000000002,-364891.00000000186,-444935.9999999991,-462267.00000000186,-1208900.000000001,0.075912648454348,0.0686414030591611,0.1113737203309325,0.1148234584136158,0.5030754790504546,0.3935714781320376,-0.2869487431994144,-0.3471622027349985,-0.867539906720914,-0.4260233961827799,-0.2197953379451078,-0.2268705292556368,-0.1459986940272276,-0.1978948819789427,-0.0642198528609079,-0.0677391598491819,0.1576400284222215,0.1642024206385632,-6.087469330493978,0.8046421444561975,0.2099939270869187,0.1921670095481124,0.3212830583696743,0.222184528983365,0.1189852644409014,0.1115603031140818,0.1149722530204442,0.1033337198379376,0.0618718281513144,0.0615614999465031,0.0531491734820078,0.0510254021542018,0.0273442698813632,0.027214021869527,0.0419559873416747,0.0426442673838131,0.0604231857558549,0.0593651655465473,0.0966158263209888,0.101518710422433,0.1177047046757075,0.1134062565782616,0.1051180113873171,0.109967264823467,0.1068050675126021,0.1009955955131756,0.1061284825848144,0.0953960174551984,0.0507828205424837,0.0542205994123929,0.0872416542487198,0.0833054376336808,0.0979164493547019,0.1070139732421829,0.1095777610081526,0.1080811492547732,0.1026264623342124,0.1099442380342445,0.098149259495219,0.0969527548502668,0.1460336485892919,0.1511355932164809,Pae,2025-04-09
989051.2,981401.8,928374.3,920876.8,1540911.2,1565938.4,1611884.7,1623305.6,853787.2,832532.3,1160864.4,1176557.6,1143744.8,1173747.3,2588767.3,2687914.2,6142342.0,5998082.0,1823754.4,1952023.1,961866.9,858952.3,1080055.5,1076775.1,1500538.2,1451849.5,1311854.2,1308130.8,928979.4,962133.0,735012.4,745511.5,1222527.4,1206971.1,2043013.6,2037808.8,3096652.3,3157223.2,4022068.7,3844172.5,3920176.4,4000192.7,3976526.3,4001680.1,3473476.1,3905474.7,5184936.3,5341969.8,2358350.5,2400881.6,3470053.6,3354134.7,4116698.2,4155766.5,4261381.1,4277378.2,4013227.1,4065799.8,4040000.0,4095592.5,4570058.3,4739972.0,41.05,76.1,0.0783117718594226,0.0643340861918073,0.0164598191011922,0.0352780692220539,-0.0262457095606255,-0.0189691217687305,-0.0773730135833646,-0.072672611764146,-0.0062120772621276,-0.0385813652127725,-0.1151516881829259,-0.1024284599176779,-0.1133516547026701,-0.0748749397268747,-0.148598656274711,-0.1507557848947849,-0.0121390997724163,-0.0164411168689675,-0.0259265273081025,-0.0095218787262536,-0.0187385270514374,-0.0130954032744343,-0.0380707879402325,-0.0298644570999599,-0.0285078529602518,-0.0245126156996558,-0.0164651659181951,-0.0201455844868465,0.0594409382025452,0.0748740000091812,0.0959297898443668,0.0840680964341871,0.2607336312501028,0.2518817231107323,0.1467330074419791,0.1465196002053886,0.0582533998837975,0.0701447564867937,0.012764594972297,-0.0177928463083386,-0.0255695627926287,-0.00863229166979,-0.0010559422876184,-0.0153437114432844,-0.0085106811286193,0.0044696109803955,0.0162068292558787,-0.006207553572198,0.0935023087255379,0.0965725044662458,0.0399303118268921,0.0137106667895943,-0.0117302413454744,-0.001961443361532,0.004872199057285,-0.0061755278842731,-0.0199389216938193,-0.0305147258931382,-0.0125733214865047,-0.0039149093622136,-0.0129576205391126,-0.0204255981383077,0.0019507443396575,0.1184402818187217,74499.19999999995,61149.5,15155.800000000048,31920.400000000023,-40977.69999999995,-29988.0,-129668.1000000001,-122362.19999999995,-5320.300000000047,-32747.899999999907,-141676.1000000001,-126901.19999999995,-137278.80000000005,-91258.09999999986,-414739.3000000003,-437357.6999999997,-75016.90000000037,-99430.2999999998,-47901.90000000014,-18675.69999999996,-18193.900000000023,-11322.29999999993,-41911.30000000005,-32642.299999999814,-43392.69999999995,-36028.39999999991,-21778.69999999996,-26620.300000000047,53610.30000000005,69407.90000000002,67233.20000000007,60111.59999999998,280586.9999999999,268748.20000000007,278821.30000000005,277735.40000000014,175236.8999999999,213873.9000000004,51013.80000000028,-69010.8999999999,-101529.7000000002,-34680.299999999814,-4201.200000000186,-61874.10000000009,-29687.799999999814,17417.0,83354.09999999963,-33263.700000000186,210516.0,221015.3999999999,135830.3999999999,45673.60000000009,-48574.19999999972,-8159.299999999814,20711.799999999814,-26496.799999999814,-80822.5,-125979.1000000001,-51116.89999999991,-16065.299999999814,-59602.40000000037,-97812.2999999998,0.0799999999999983,8.5,-2830.0600000000018,-3523.0199999999954,-3749.856666666665,-3159.646666666664,-6345.08666666667,-6022.553333333336,-6651.623333333332,-6614.279999999997,-2556.380000000001,-3173.8699999999994,-6278.806666666673,-5606.91333333333,-4873.766666666666,-3984.336666666662,-8347.970000000003,-9353.206666666658,-29316.39333333333,-31725.7,-8396.766666666666,-6341.989999999991,-4830.709999999997,-3891.923333333332,-5401.93666666667,-5007.829999999997,-7366.980000000005,-7156.903333333336,-6636.546666666672,-7276.9199999999955,-3643.7800000000007,-3518.2600000000016,-2079.686666666666,-2788.623333333332,-3279.860000000001,-3957.3099999999936,-7863.346666666664,-7912.226666666668,-15717.703333333337,-13997.166666666666,-18910.05,-21105.83666666665,-22934.066666666684,-21927.369999999988,-21462.57000000001,-23300.576666666675,-22481.95,-24802.843333333327,-23849.07666666666,-30432.10666666668,-10196.56333333333,-10065.253333333336,-16982.859999999993,-14497.97666666666,-17064.773333333338,-15182.430000000011,-15707.230000000012,-19452.47999999998,-20529.67666666668,-22234.52000000002,-19764.040000000005,-20136.32333333334,-17915.10333333335,-23304.219999999987,0.0814597748405776,0.0664486250129448,0.0165960282232565,0.0359077228084527,-0.0259042844285714,-0.0187903402061648,-0.0744554514798518,-0.0700947797742502,-0.0061928222021109,-0.0378465842625312,-0.1087690555495204,-0.0973572774221939,-0.1071633652963146,-0.0721404825623668,-0.1380850303441984,-0.1399422879014142,-0.0120657181299281,-0.0163066993731197,-0.0255933207394969,-0.0094766891825376,-0.0185640523526703,-0.0130100315463647,-0.0373552051629335,-0.0294229205346876,-0.0281053381339799,-0.0242146213745092,-0.0163303559772707,-0.0199440180270314,0.0612430802046817,0.0777483460474002,0.100681782241795,0.0877029599800058,0.2978819042054039,0.2864438717068194,0.1580447324251443,0.1577976236672857,0.0599835613928782,0.0726634450080391,0.0128464101566564,-0.0176354882830178,-0.0252454300427373,-0.0085951404170589,-0.0010553849767411,-0.0152265964608027,-0.0084745678042639,0.0044796145900818,0.0163388722816226,-0.0061883265164202,0.0980131383493467,0.1013894339019522,0.0407382445182433,0.0138050890185772,-0.0116617102881433,-0.0019595209885824,0.0048840875189206,-0.0061564985042548,-0.0197414559901765,-0.030053851361292,-0.0124946075239257,-0.0039072560950961,-0.0128740319997965,-0.0202184086628252,0.0019526482792286,0.1257396449704142,1.0814597748405776,1.0664486250129448,1.016596028223257,1.0359077228084528,0.9740957155714286,0.9812096597938352,0.9255445485201482,0.9299052202257496,0.9938071777978892,0.9621534157374688,0.8912309444504796,0.902642722577806,0.8928366347036854,0.9278595174376332,0.8619149696558016,0.8600577120985858,0.9879342818700718,0.9836933006268804,0.9744066792605032,0.9905233108174624,0.9814359476473296,0.9869899684536352,0.9626447948370664,0.9705770794653124,0.97189466186602,0.9757853786254908,0.9836696440227292,0.9800559819729686,1.0612430802046815,1.0777483460474002,1.100681782241795,1.087702959980006,1.297881904205404,1.2864438717068194,1.1580447324251444,1.1577976236672858,1.0599835613928783,1.072663445008039,1.0128464101566563,0.982364511716982,0.9747545699572626,0.9914048595829412,0.9989446150232588,0.9847734035391972,0.991525432195736,1.0044796145900818,1.016338872281623,0.9938116734835798,1.0980131383493468,1.1013894339019523,1.0407382445182434,1.0138050890185772,0.9883382897118566,0.9980404790114176,1.0048840875189209,0.9938435014957452,0.9802585440098234,0.969946148638708,0.9875053924760744,0.9960927439049038,0.9871259680002036,0.9797815913371748,1.0019526482792287,1.1257396449704142,0.9666729721218694,0.9547070949999256,0.9013923830934216,0.915725113177654,0.8932021079356458,0.8972807267302553,0.8992680554962216,0.9033920428617632,0.9237125738047915,0.9089336610267982,0.8913402692660997,0.9051484404416924,0.8825173088146072,0.8986095237221913,0.8933288510170079,0.893856499333706,0.935325239146159,0.9367181268334628,0.9392255405012128,0.9429029438694536,0.9128438766247972,0.9133291951758674,0.885015492437031,0.8861020207543167,0.8866495903411221,0.8974118104718136,0.9102064743603732,0.9172019412458248,0.930755152312322,0.917044451869898,0.9761015317637928,0.9724163951585052,1.033335973273893,1.0417831412982992,0.9759856677755592,0.9712527897984254,0.9151073483079468,0.9199176937647192,0.8881035616002186,0.8908078522463323,0.8880260295499962,0.893675587806605,0.903180461360392,0.897574172875558,0.8983299924962118,0.8978807850511066,0.9225005724694586,0.9212837172561898,0.9392707864595712,0.9438308186071236,0.9140272912743214,0.9057326078278508,0.8910777600043638,0.8889784731514668,0.8980026101068528,0.8916172983648456,0.895910860483957,0.8932477569367984,0.8955726980082139,0.8946924036333957,0.9245557887211906,0.9307448039797888,11076.710567296996,11547.681868743048,10700.28787541713,10525.840266963294,17363.232258064516,17587.680311457174,17131.393993325917,17829.155506117906,6219.093437152391,5405.866073414904,10863.993325917683,10810.940600667407,8277.623359288096,8879.313236929922,9510.542602892105,10971.2978865406,57979.92525027809,61718.05717463848,12820.378642936595,12628.187319243603,8973.20467185762,7858.069855394883,11595.625806451611,12428.264071190211,19785.345272525028,18985.50745272525,17371.59110122358,18110.711012235817,11517.916129032255,11641.438932146828,8453.246273637376,8596.878754171299,14281.88921023359,14502.14304783092,30273.74327030033,29363.59933259177,44387.077641824246,45785.04649610678,58211.49610678532,54422.86518353726,56093.1552836485,57967.21890989988,58605.929477196885,61557.46896551723,55259.77508342602,60380.64093437151,66123.55394883204,64374.14371523915,27511.35105672969,31059.32591768632,45562.3003337041,45079.53125695217,57251.48832035594,56639.04849833147,61433.74727474972,60092.46473859844,56597.761290322574,61128.50077864293,60194.53637374861,58580.13570634038,47867.63737486096,53582.833370411565,-151.4703003337041,-941.72191323693,-1100.061624026696,-25.61290322580645,341.6384872080089,529.1977753058953,392.2778642936596,419.2347052280312,-335.8122358175751,-1036.2883203559509,-1127.0562847608453,-96.86896551724136,-46.38286985539488,351.44471635150165,-313.3205784204672,-2325.694327030033,-1516.900556173526,-5230.0451612903225,-3748.9715239154616,-1247.0095661846497,-1559.0667408231366,-352.6576195773081,375.87363737486095,-432.2832035595105,-2073.579310344828,-2149.7023359288096,-2074.729922135706,-2214.6538375973305,-528.0812013348165,430.6607341490545,-349.57842046718577,-271.5094549499444,549.6169076751946,-1094.9330367074526,-1705.5982202447162,-438.3866518353726,-3080.7446051167963,-651.5835372636262,-4209.42491657397,-6225.447385984427,-882.8671857619576,655.67808676307,-1612.752169076752,-6302.159510567297,-1529.7392658509452,653.2284760845383,1088.1846496106784,-3726.032703003337,1492.2186874304782,109.0758620689655,-1909.7988876529475,-3286.061846496106,-854.8429365962178,324.9348164627364,-946.2327030033372,-4250.143937708564,-6237.982424916573,-4194.3719688542815,42.87830923248064,-622.1130144605116,182.5434927697441,-1967.7143492769744,-1201.612680756396,-1490.8451612903225,-2442.506785317019,-2015.2476084538373,-1999.0569521690763,-2253.2122358175748,141.33859844271413,267.96952169076746,-816.8698553948831,-942.4008898776416,272.4438264738598,767.7666295884314,-181.9290322580645,-782.8460511679643,1562.047830923248,1258.399110122358,-6772.405784204671,-6761.853392658509,-1475.1490545050058,-1332.252280311457,-2091.6046718576195,-1445.2578420467185,-1066.311012235817,-1745.1750834260288,-2706.6872080088983,-2619.69276974416,-2791.2682981090097,-2156.3882091212454,-1989.315239154616,-2193.161067853169,-1064.3250278086762,-521.8794215795327,-3784.689432703002,-4533.257174638487,-6204.471857619576,-5913.059621802002,-6617.741268075639,-7802.336151279198,-9152.481423804227,-8586.042936596217,-8394.290100111233,-7673.12191323693,-9405.690545050054,-10467.488765294773,-6002.723025583982,-7625.688542825361,-10958.472525027808,-8314.705228031145,-5413.210901001112,-5386.489877641823,-8793.246051167964,-5847.465850945494,-5794.409121245828,-8966.168409343714,-10893.359510567296,-7630.369076751946,-5721.02892102336,-8281.383759733035,-9266.937708565072,-7591.866740823136,-4476.1937708565065,-4648.866963292547,380.09795918367325,311.9872448979592,77.32551020408187,162.85918367346952,-209.06989795918344,-153.0,-661.5719387755107,-624.29693877551,-27.14438775510228,-167.08112244897913,-722.8372448979596,-647.4551020408161,-700.4020408163268,-465.6025510204075,-2116.0168367346955,-2231.4168367346924,-382.7392857142876,-507.2974489795909,-244.39744897959253,-95.28418367346914,-92.8260204081634,-57.76683673469352,-213.83316326530635,-166.54234693877456,-221.391326530612,-183.8183673469383,-111.11581632653038,-135.81785714285738,273.5219387755104,354.1219387755104,343.02653061224527,306.69183673469377,1431.5663265306116,1371.164285714286,1422.5576530612248,1417.0173469387762,894.0658163265301,1091.1933673469407,260.2744897959198,-352.0964285714281,-518.0086734693887,-176.94030612244802,-21.43469387755197,-315.6841836734699,-151.46836734693784,88.86224489795919,425.2760204081613,-169.71275510204177,1074.061224489796,1127.629591836734,693.0122448979587,233.0285714285719,-247.8275510204068,-41.62908163265211,105.67244897959088,-135.18775510203986,-412.359693877551,-642.7505102040822,-260.80051020408115,-81.96581632652966,-304.0938775510224,-499.0423469387746,0.0004081632653061,0.0433673469387755,-97406.59999999998,-95720.40000000002,-106086.59999999998,-113008.0,-136961.6000000001,-141108.80000000005,-55250.60000000009,-54553.80000000005,-59470.40000000002,-40983.39999999991,-1032.3999999999069,1584.5999999998603,-18392.800000000047,-36674.0,99251.2000000002,116126.0,-346701.0,-281130.0,-34670.0,-91420.7999999998,-64828.0,-68434.79999999993,-95920.3999999999,-86094.59999999998,-117369.6000000001,-104219.0,-82293.0,-79358.3999999999,-118399.19999999995,-147089.0,-79927.0,-83377.59999999998,-244664.8,-222209.20000000007,-302918.19999999995,-319074.80000000005,-412231.8000000003,-453792.3999999999,-435634.5999999996,-335247.7999999998,-388517.2000000002,-401590.0,-340331.2000000002,-323318.6000000001,-345356.2000000002,-414064.0,-488212.3999999994,-476455.0,-371783.7999999998,-337252.0,-397520.0,-367785.4000000004,-418710.7999999998,-476665.3999999999,-405245.6000000001,-379770.2000000002,-324997.2000000002,-354200.3999999999,-403287.1999999997,-427176.7999999998,-276939.2000000002,-228677.8000000008,148841.0,158564.59999999998,166117.20000000007,169285.40000000002,279805.80000000005,274733.19999999995,246308.6000000001,257105.80000000005,55196.20000000007,42599.40000000002,139426.80000000005,143837.0,121396.19999999995,132718.40000000014,161859.7999999998,195777.80000000028,728054.7999999998,822924.0,172494.0,151049.7999999998,115703.79999999992,103063.0,153509.0,158473.19999999995,291064.3999999999,288992.0,279427.3999999999,286455.40000000014,184619.0,169692.0,111228.0,126163.0,192854.6,178487.00000000012,422639.8000000001,443865.6000000001,656696.6000000001,674009.3999999999,873800.2000000002,807122.7999999998,871310.0,969471.0,925099.3999999994,898656.6000000001,794574.1999999997,898549.5999999996,932932.4000000004,890886.8000000007,473720.6000000001,502496.1999999997,808578.7999999998,757764.0,975357.7999999998,927678.5999999996,952071.8000000007,965330.7999999998,897116.2000000002,914171.3999999994,892533.7999999998,897989.6000000001,677647.7999999998,762914.5999999996,41991.0,36439.40000000002,-43080.40000000002,-35075.80000000005,-131452.0,-123135.3999999999,-138644.0,-124578.6000000001,-17692.79999999993,-34000.80000000005,-115529.7999999998,-105216.40000000014,-144651.40000000014,-112860.0,-385611.2000000002,-360719.7999999998,-279962.4000000004,-246787.59999999963,-20862.600000000093,-23255.0,-45479.79999999993,-49119.0,-77492.6000000001,-72783.6000000001,-89751.40000000014,-80586.59999999986,-67876.6000000001,-49744.80000000005,6882.199999999953,-8816.399999999907,53225.60000000009,56350.39999999991,166983.59999999998,161996.20000000007,129094.6000000001,130601.2000000002,-3411.5999999996275,-11294.799999999814,-211827.2000000002,-290817.3999999999,-367060.3999999999,-269098.0,-255502.2000000002,-342336.8000000003,-223977.2000000002,-206529.0,-188243.59999999963,-229501.39999999944,67743.0,78789.79999999981,-111402.6000000001,-101363.2000000002,-189455.59999999963,-279154.0,-307566.99999999953,-273674.6000000001,-257735.4000000004,-347722.00000000047,-270129.0,-223656.3999999999,-206711.59999999963,-218083.7999999998,157104.0,164123.79999999993,129908.59999999998,129155.79999999992,151540.40000000014,153271.80000000005,72560.19999999995,82256.19999999995,70459.0,58232.0,45163.200000000186,41208.39999999991,13360.0,34920.0,-167993.80000000028,-152152.3999999999,795991.3999999994,853984.4000000004,209324.3999999999,173420.7999999998,129834.59999999998,102092.40000000002,116233.0,117309.19999999995,177888.80000000005,182459.4000000001,187241.80000000005,197804.19999999995,165115.80000000005,171850.6000000001,127805.80000000005,142912.3999999999,378198.79999999993,390658.79999999993,529889.8,531304.2000000002,637878.6000000001,639768.8000000003,615330.2000000002,539635.7999999998,584083.4000000004,651454.0,653542.2000000002,622818.8000000003,631082.0,780869.7999999998,821729.0,878945.4000000004,536843.6000000001,537747.6000000001,645319.1999999997,478501.7999999998,488978.60000000056,470622.2000000002,493753.4000000004,533458.3999999994,497733.2000000002,528020.0,571166.0,616449.8000000003,526398.4000000004,618997.3999999994,5745.0,-4114.400000000023,-57270.0,-44137.0,-143041.59999999986,-148076.3999999999,-151615.19999999995,-141945.80000000005,-38652.40000000002,-51129.59999999998,-107058.3999999999,-96097.0,-142455.40000000014,-131408.3999999999,-352973.4000000004,-345687.0,-356977.4000000004,-263952.39999999944,-16826.199999999953,-53070.0,-55508.79999999993,-65025.79999999993,-109715.00000000012,-95750.6000000001,-120516.6000000001,-101971.3999999999,-71196.19999999995,-68018.59999999986,-27610.19999999996,-43707.19999999995,18005.800000000047,17628.0,92600.79999999992,115279.59999999998,95950.80000000005,88347.40000000014,-126701.7999999998,-84652.19999999972,-317932.3999999999,-340787.1999999997,-346746.0,-338767.0,-325196.0,-355527.2000000002,-285284.3999999999,-259781.2000000002,-218690.19999999923,-333874.19999999925,7452.400000000372,2913.399999999907,-180410.0,-199307.80000000028,-280311.0,-362001.4000000004,-367945.1999999997,-352655.2000000002,-344897.4000000004,-419180.60000000056,-315963.8000000003,-283808.3999999999,-224033.4000000004,-260151.60000000056,-50076.0,-36101.0,-48154.0,-44970.0,-83621.0,-92260.0,-87423.0,-94796.0,-37033.0,-33859.0,-66405.0,-107913.0,-62287.0,-69633.0,-39353.0,-177010.0,-390044.0,-257811.0,-185926.0,-27897.0,-68300.0,-27586.0,-79502.0,-59933.0,-106575.0,-82809.0,-86362.0,-83689.0,-53624.0,-39812.0,-27994.0,-29480.0,-86573.0,-55320.0,-107191.0,-93972.0,-96878.0,-125150.0,-240650.0,-279418.0,-305133.0,-302920.0,-281991.0,-245769.0,-215711.0,-253247.0,-205261.0,-279463.0,-219208.0,-93988.0,-231342.0,-145056.0,-225089.0,-231096.0,-287217.0,-230442.0,-281276.0,-241680.0,-216097.0,-200207.0,-403528.0,-157391.0,62865.0,44259.0,53775.0,61384.0,99850.0,107238.0,105234.0,107451.0,41492.0,52491.0,81229.0,88430.0,67088.0,112203.0,48682.0,148648.0,384582.0,388948.0,173481.0,50565.0,52661.0,59606.0,99045.0,56257.0,99974.0,96200.0,87360.0,119060.0,74217.0,59561.0,39370.0,50279.0,91304.0,62457.0,115093.0,151158.0,141439.0,211526.0,266264.0,236607.0,299628.0,270630.0,244802.0,248878.0,302718.0,266274.0,251029.0,292654.0,210123.0,135130.0,203665.0,224078.0,274631.0,258320.0,344889.0,242381.0,255550.0,235498.0,290252.0,266280.0,393906.0,175042.0,-120.4,1005.5400000000024,-45.240000000002325,-1085.2400000000025,-431.4399999999907,-301.61999999999534,-2297.719999999996,-2797.3800000000047,-1247.8599999999976,932.4599999999976,1319.4600000000094,1493.6399999999908,363.71999999999537,-1995.3399999999904,350.17999999998136,-3183.179999999981,6849.759999999963,-2327.759999999963,-6616.5,-827.3,-567.9599999999976,-167.75999999999766,2031.0399999999904,901.6199999999952,420.5199999999953,1065.9800000000046,84.61999999999534,-1715.8199999999954,-752.9,612.2800000000046,-660.6199999999953,-519.6800000000046,337.95999999999765,-752.0599999999977,-2649.819999999995,-1834.3399999999904,2030.1200000000183,-565.2399999999907,2784.6,4121.020000000019,2556.8,-2566.2799999999816,-2927.5200000000186,927.2399999999908,1433.9399999999907,-4078.0200000000186,-3750.859999999963,-3802.9599999999614,-2856.879999999981,-2710.360000000009,2257.679999999981,36.97999999998137,-9693.97999999998,-2537.9200000000187,2615.240000000037,3990.7799999999816,10694.579999999982,2057.859999999963,-6072.420000000018,-6807.739999999991,-1614.3,-1770.1200000000183,6657.8,4423.340000000002,-1964.6400000000024,247.2599999999977,-6488.539999999991,-4536.619999999995,-9467.219999999996,-8148.280000000004,480.6400000000023,-3945.140000000002,-12631.939999999991,-10635.060000000009,-12513.280000000004,-9193.339999999993,-40948.02000000002,-46281.67999999998,-9564.640000000038,-15968.059999999963,-8235.0,-915.8,-3097.9599999999978,-2764.5599999999977,-3616.360000000009,-4595.380000000005,-6156.780000000004,-6764.319999999995,-6532.780000000004,-5797.419999999996,2324.7,3829.7800000000047,5112.480000000005,6940.619999999995,25365.36,21504.54,19510.680000000004,21339.66000000001,6499.120000000019,7983.86000000001,-15790.7,-16055.579999999982,-16809.8,-23333.879999999983,-20570.22000000002,-12217.660000000007,-16360.160000000007,-16012.02000000002,-3817.759999999963,-23529.25999999996,13596.920000000018,15280.53999999999,1052.6799999999814,-4639.020000000019,-10631.87999999998,-8286.320000000018,-17959.159999999963,-28882.22000000002,-26197.42000000002,-17673.740000000038,-9352.320000000018,-19024.139999999992,-34123.5,-21475.82000000001,20609865.0,21305020.800000004,15844632.199999996,15724539.199999996,12861600.200000018,13597085.600000007,-621169.3999999892,1189644.3999999892,6203602.8000000045,3738495.199999996,-3573497.799999984,-2782414.200000016,-7218166.600000011,-2824154.799999984,-42945989.40000004,-39443697.59999996,69954087.19999993,76396907.80000007,18060277.0,16203900.0,12074890.800000004,8807514.800000004,7921965.799999982,10244150.399999993,18077891.39999999,19588113.60000001,21255648.39999999,21883150.60000001,21924427.0,20613945.60000001,18323203.60000001,18866556.39999999,53698747.20000002,55438313.79999998,73301522.6,71125473.20000002,76383803.40000004,79419536.20000002,68501545.0,56666477.40000004,57210395.0,66736269.40000004,67730435.59999996,64085268.8,60746847.8,74063912.59999996,91933449.80000009,81611409.80000007,67574418.40000004,67642137.79999998,74375359.59999996,62385286.59999997,64009288.40000004,62172074.59999997,67257384.80000007,64458390.59999997,61187217.59999997,59091959.19999993,66471771.59999997,68762747.2,52682524.0,55169469.59999997,2431467.0,2014763.200000002,-4014542.200000002,-3280575.200000002,-11668294.199999992,-10826761.599999996,-12178099.599999996,-11101738.400000004,-2013604.799999998,-3630822.200000002,-10150085.199999992,-9296918.800000008,-12501809.400000004,-10035132.199999992,-32915169.600000016,-31953575.399999984,-24742235.20000004,-21095278.799999967,-2199444.0,-3061236.0,-4211359.799999998,-4631772.799999998,-7619199.800000008,-6887963.400000004,-8953951.400000004,-7784371.599999996,-5713220.400000004,-4951998.599999996,-463791.0,-1686956.599999996,3181443.400000004,3480105.599999996,12321351.8,13018302.2,11042773.400000004,10824384.800000008,-4618572.399999984,-1903140.199999992,-19927486.0,-25724644.399999984,-28092235.0,-23560139.399999984,-23679980.600000016,-27656546.80000001,-20543924.80000001,-19826825.600000016,-15788174.799999967,-24648769.799999967,5320389.600000016,3866064.199999992,-9817185.600000016,-12973738.600000016,-19705961.399999984,-23798907.600000016,-27135561.799999967,-28717071.600000016,-26039358.600000016,-29901293.20000004,-24124062.600000016,-21803821.19999999,-16521861.0,-19484356.600000016,385100.0,412079.40000000014,131318.59999999986,112924.59999999986,-487171.3999999994,-422817.1999999997,-891196.1999999997,-823134.8000000003,-17201.59999999986,-65779.40000000014,-691951.3999999994,-669062.6000000006,-820232.8000000003,-592958.3999999994,-2470892.200000001,-2276797.799999999,-732231.4000000022,-372092.59999999776,235691.0,60007.0,61928.40000000014,-71274.59999999986,-345505.60000000056,-214698.80000000028,-207012.80000000028,-99833.19999999972,52851.19999999972,50181.80000000028,338155.0,251182.80000000028,452594.8000000003,397888.1999999997,1419327.6,1626393.4,1746706.8000000005,1654539.6000000006,908823.2000000012,1092216.6000000006,256345.0,-423684.7999999989,-984200.0,-369993.7999999989,-26018.20000000112,-471581.60000000056,-421397.60000000056,-67745.20000000112,524520.4000000022,-274404.59999999776,1202311.2000000011,1276264.3999999994,664836.7999999989,186310.79999999888,-188182.79999999888,-227837.20000000112,-263833.59999999776,-599171.2000000011,-668312.2000000011,-786965.4000000022,-328864.2000000011,-271262.39999999944,-572499.0,-677836.2000000011,0.0579217767801972,0.056713814614065,0.0731690067251924,0.0722830720533928,0.1558182472504469,0.1493430327451934,-3.4761354954059835,1.8150701167508707,0.1646976818051599,0.2737293871609093,-0.443582195573202,-0.5751102765361069,-0.2062605482117852,-0.5338758342850075,-0.075294388257824,-0.086778172642719,0.1120972385441977,0.1009184301043136,0.1224053208043265,0.1404240337202772,0.1003465803599647,0.1214478799399802,0.1822175248471791,0.1383994713705102,0.1117996538025447,0.0986476819289019,0.0824968011796808,0.0805566818152775,0.0522250820967863,0.0570151402747467,0.047815001084199,0.0473767963294033,0.0256869493595932,0.0246190568660477,0.0337768700046075,0.0342355824214045,0.0520203475492292,0.0505315466699993,0.0784024944254907,0.0919252482067995,0.0930334950492825,0.0798516765757361,0.0781557353515677,0.0856236402335258,0.079042504654867,0.0715033248189483,0.0721836286404646,0.0848166698377509,0.0431599275148182,0.042378140213067,0.0597003500067783,0.070209711916271,0.0842310723141861,0.0884921572168351,0.0842512835854419,0.0883749027391944,0.0903706724523457,0.0952705761700317,0.08156366032525,0.078778833315723,0.1108355780372254,0.1095984798084773,Pae,2025-04-09
880169.2,867984.5,873106.9,868301.4,1498739.4,1526655.3,1546137.8,1546697.8,740834.5,729023.0,1112066.7,1143078.6,1115010.3,1100207.3,2651024.8,2764862.5,5881263.9,5843073.6,1775537.9,1828900.7,933721.4,817407.6,988506.5,986484.2,1413102.0,1377428.6,1266693.3,1283024.3,870402.6,862765.9,649528.1,664526.6,1001961.2,1029229.6,1798315.3,1784120.1,2834698.1,2902341.5,3757205.2,3658146.6,3810143.6,3798087.3,3707771.4,3855862.6,3334851.1,3667705.5,4859453.7,5027822.9,2127607.8,2174599.2,3215234.8,3152697.7,3974012.9,3909335.8,3921927.2,4012463.9,3927042.4,3969899.4,3786921.2,3861816.0,4380183.4,4585663.6,41.14999999999999,75.70000000000002,-0.0548513681806757,-0.070943161513108,-0.0270454643869712,-0.0073234458803551,-0.0367916392446978,-0.0277287399211493,-0.0964261925708852,-0.1027986245253464,-0.1456482962713055,-0.1678813726856105,-0.1398984552089288,-0.1006238660980821,-0.1052659649762361,-0.115242420521083,-0.1236162718745097,-0.1244947127766772,-0.0713472136365467,-0.0586587445179162,-0.0484073792619772,-0.0729652165222355,-0.038120542019151,-0.0698373972217425,-0.124529038536317,-0.1064243153768736,-0.0757401934594547,-0.0535054143533279,-0.0203559718227644,-0.019783534663032,-0.0101182986442668,-0.0489732848692358,-0.0342897325567329,-0.0524134871829726,0.0209782997543219,0.0835166198307247,0.0331678331749155,0.02169555164601,-0.0401147160797332,-0.0097945499865393,-0.041306164920387,-0.0725070659685356,-0.0460112380181199,-0.0326211557977368,-0.05952689942367,-0.0656987488782903,-0.0616788532898294,-0.0481847563143195,-0.0466140706061067,-0.0610877942256924,0.006385473701609,0.0155730902560524,-0.045365303705279,-0.035872094222487,-0.0186438543095692,-0.0464707047175128,-0.0924540469908753,-0.0890852976049029,-0.0525073339431767,-0.0381335864836858,-0.05620704530441,-0.0611547529796618,-0.0638473380833903,-0.0665062334176557,0.0,0.1116919805251738,-49627.10000000009,-63814.40000000002,-23935.79999999993,-6382.29999999993,-56168.0,-42924.59999999986,-156512.8999999999,-167458.19999999995,-116154.90000000002,-133262.69999999995,-166984.6000000001,-121007.0,-123772.8999999999,-134385.30000000005,-348826.0,-366554.5,-434943.2999999998,-352999.4000000004,-88063.40000000014,-138435.19999999995,-36281.09999999998,-59126.20000000007,-131090.69999999995,-110776.0,-111186.1000000001,-75707.19999999995,-26049.0,-25635.5,-8851.70000000007,-43304.19999999995,-22658.400000000023,-35759.09999999998,20800.5,82466.19999999995,58667.90000000014,38290.60000000009,-116024.69999999972,-28566.799999999814,-158445.59999999963,-275094.1000000001,-179405.1000000001,-125941.0,-227413.6000000001,-261832.1999999997,-212165.6000000001,-181054.5,-231881.39999999944,-316713.7999999998,13542.5,33602.90000000037,-149219.2000000002,-115146.7999999998,-74785.8999999999,-185956.9000000004,-379888.5999999996,-373856.8999999999,-211708.0,-154310.0,-218947.1999999997,-243539.2999999998,-288784.0,-315345.2000000002,0.0,8.0,1152.1866666666658,545.8366666666659,-81.55,524.506666666669,1266.6066666666652,1355.1833333333334,1298.713333333338,1504.3200000000031,155.47666666666822,-130.32666666666822,661.5166666666667,1207.3666666666666,332.5700000000031,-212.2699999999953,-146.29333333334264,-1146.129999999997,-2491.383333333333,-434.1066666666729,1451.85,367.5633333333302,744.1866666666659,492.3466666666674,44.80333333333256,113.9866666666659,505.8,1174.813333333338,1037.3033333333365,1553.6166666666666,721.7399999999984,184.6833333333333,835.4033333333325,838.0133333333341,-502.6,42.65999999999767,1885.8433333333348,1564.163333333338,784.6033333333364,1704.790000000006,1227.1866666666697,568.2400000000063,2067.0400000000063,1548.223333333324,331.06666666666666,1569.8600000000092,991.076666666676,-235.32333333333955,-1078.3833333333334,-2099.3766666666606,761.2266666666604,897.5133333333457,2014.519999999988,1007.6033333333364,2958.6899999999905,3496.246666666664,686.2666666666667,-136.5900000000062,2033.6866666666697,3057.973333333324,-393.8866666666543,-805.4666666666667,-1398.346666666648,-381.22666666669153,-0.0533741637818951,-0.0684851634832365,-0.026683010741852,-0.0072966947937865,-0.0361230514434493,-0.0273478272753109,-0.0919230820508281,-0.0976913419782096,-0.1355383158764857,-0.1545458773118932,-0.1305534813185367,-0.0957269033046496,-0.0999149003635179,-0.1088499153485935,-0.1162811163808546,-0.1170570703295025,-0.0688614680025062,-0.0569714720920816,-0.0472544207819559,-0.0703668346620421,-0.0374030994765477,-0.0674545579417474,-0.1170873774961208,-0.1009569106762461,-0.0729429692457745,-0.052099191279989,-0.0201501877056239,-0.0195891246907714,-0.0100672808765337,-0.0477934323183161,-0.0337085020303145,-0.0510635873329984,0.0211998911085615,0.0871032826152763,0.033724017867069,0.0219326114033472,-0.0393207725239387,-0.0097467396028732,-0.0404646910802157,-0.0699408251318054,-0.0449687705278544,-0.0320948245964485,-0.057789811660697,-0.0635870827531947,-0.0598152244391744,-0.0470422941414897,-0.0455443209778117,-0.059259355446095,0.0064059043020099,0.0156949827517218,-0.0443516838096167,-0.0352363155590787,-0.0184711327221298,-0.0454074747819613,-0.0883088950484582,-0.0852324572338621,-0.0511526377623545,-0.0374156559557814,-0.0546566132826529,-0.0593223441586163,-0.0618517918972833,-0.0643429165032309,0.0,0.1181683899556868,0.9466258362181048,0.9315148365167634,0.973316989258148,0.9927033052062136,0.9638769485565508,0.9726521727246892,0.908076917949172,0.9023086580217904,0.8644616841235142,0.8454541226881068,0.8694465186814633,0.9042730966953504,0.9000850996364821,0.8911500846514064,0.8837188836191453,0.8829429296704974,0.9311385319974936,0.9430285279079184,0.952745579218044,0.9296331653379578,0.9625969005234524,0.9325454420582524,0.8829126225038791,0.8990430893237539,0.9270570307542256,0.9479008087200108,0.979849812294376,0.9804108753092284,0.9899327191234664,0.952206567681684,0.9662914979696856,0.9489364126670016,1.0211998911085616,1.0871032826152764,1.033724017867069,1.0219326114033471,0.9606792274760612,0.9902532603971268,0.9595353089197842,0.9300591748681946,0.9550312294721456,0.9679051754035516,0.9422101883393028,0.9364129172468052,0.9401847755608256,0.9529577058585104,0.9544556790221882,0.9407406445539048,1.00640590430201,1.015694982751722,0.9556483161903832,0.9647636844409212,0.98152886727787,0.9545925252180386,0.9116911049515416,0.914767542766138,0.9488473622376454,0.9625843440442186,0.9453433867173472,0.9406776558413836,0.9381482081027168,0.935657083496769,1.0,1.118168389955687,1.0314055885143874,1.0338664276165168,1.041073295619038,1.035151678258095,1.024316882150024,1.0234021218034202,1.0255603219145302,1.0233406994462582,1.0014248717662084,1.0063468523251633,1.031178421068803,1.053694702320792,1.0329244858987432,1.0203561077557082,1.0119580613809194,1.0092720643721358,1.023114662862865,1.016753369432542,1.021045220348365,1.022220099780622,1.036819080363195,1.0117730770906952,1.0146864425884596,1.03453702230337,1.046466412747039,1.0571419408977467,1.0660062720930537,1.0590050981928227,1.0339981277316472,1.0149058003348748,1.0482706808303943,1.030549531426959,1.012195046132606,1.0467565602979585,1.0776421129937022,1.070619095392763,1.0257748711603814,1.0472508471179396,1.0517666182081404,1.017021663586467,1.0230673710036426,1.0602516806517426,1.047086172568761,1.0248641788604635,1.0269472652891654,1.0445274062295389,1.0362095199744368,1.038596105065571,1.0497221632652505,1.0558302225930984,1.0246689061583247,1.0434180390162384,1.057324360005244,1.036382503257948,1.017595778973149,1.0135052821489938,1.029058819299661,1.0499920542346854,1.0556995082514442,1.0325721868701596,1.0100931310850447,1.0171503262756845,-1683.0318131256952,-1094.0531701890989,608.7726362625139,-39.71412680756401,-1889.8533926585087,-1918.320133481646,-5429.693659621802,-5408.376640711902,-2911.4293659621803,-2881.129477196885,-4598.951279199109,-4307.535706340378,-2902.6678531701887,-2659.2324805339267,-7434.269410456062,-7714.163292547275,-1449.5274749721912,-898.6291434927697,-1828.6484983314792,-2488.589321468298,-1236.9192436040044,-1659.778642936596,-2950.795773081201,-2195.3615127919907,-1873.8333704115685,-1329.2255839822024,-664.0889877641824,-893.2493882091211,-243.54994438264737,-479.7426028921023,-639.1494994438264,-1204.026918798665,2867.515684093437,3321.950389321468,1351.1719688542826,1272.8636262513903,-531.5570634037819,236.5292547274749,-3220.6077864293657,-3765.052725250278,-1285.773081201335,-620.5130144605117,-2682.65361512792,-4267.7145717463845,-246.89098998887653,-221.5348164627364,1156.0433815350389,1371.199110122358,1588.0743047830922,2100.2487208008897,-2223.371301446051,-531.0480533926584,-985.2057842046718,-4535.973303670745,-6120.131479421579,-6819.90745272525,-1363.3686318131256,-176.6373748609566,-2179.224026696329,-3994.923248053392,-6887.781312569521,-4515.305228031145,211.07408231368183,438.2037819799777,115.90700778642936,-159.29877641824248,-225.1254727474972,128.96751946607338,592.4905450500555,1194.5908787541712,481.3830923248053,138.17085650723024,-141.7403781979978,55.14082313681868,330.89321468298107,750.5481646273637,734.5577308120133,-398.1557285873192,767.8160177975528,-911.0754171301446,-1346.8602892102333,95.00978865406006,-220.76774193548388,309.4820912124583,649.0360400444939,1.3381535038932146,-167.78553948832032,-354.4743047830923,-513.8965517241379,612.6898776418242,520.9715239154616,111.3588431590656,21.50100111234705,638.0598442714127,-66.26941045606229,-208.26451612903224,158.48565072302557,-565.2282536151279,-561.1666295884315,1422.765294771969,3671.1098998887646,-683.4260289210233,943.4491657397108,4235.786429365962,-435.18642936596217,-2945.953281423804,1616.0749721913237,-166.62580645161287,-2551.533704115684,-437.2091212458287,-3292.220244716352,-18.98020022246941,480.10077864293663,602.4340378197998,-33.883870967741935,924.5886540600668,1608.4347052280311,229.6778642936596,-768.237597330367,1149.2923248053391,850.2231368186873,121.47919911012234,-2480.358620689656,-951.0700778642936,2663.0313681868743,2627.6117908787537,404.75595105672966,373.60244716351497,2224.274972191324,2018.987986651836,5225.7537263626255,5392.315016685206,2835.4932146829806,2751.2952169076752,3867.1319243604,3426.483426028921,3107.902113459399,4596.528587319243,6727.472525027808,7554.322135706339,8108.408453837597,5666.38553948832,3134.040044493882,3788.639599555061,1472.5675194660732,868.0547274749721,2773.9294771968853,3590.3595105672966,4742.439822024471,4121.370634037819,3446.519021134594,2142.375083426029,342.8758620689655,1124.4925472747498,1684.1058954393768,1025.3023359288095,-517.667853170189,-315.6996662958843,3180.9828698553947,3539.940155728587,4025.6936596218015,3443.680088987764,4403.955728587319,5836.828253615127,6096.550611790878,6469.952391546162,7214.980422691879,6201.701668520578,4550.631145717463,7017.577975528365,7842.688097886541,6920.583314794215,2531.3799777530585,2177.695439377085,4177.344160177975,5241.985761957731,6368.283648498331,7127.185094549498,7482.142157953282,8268.169966629588,5397.778642936596,5630.4852057842045,5576.422246941045,7057.707897664071,10759.421579532813,7955.044938820911,-242.0834146341468,-311.2897560975611,-116.75999999999966,-31.133170731706976,-273.99024390243903,-209.3882926829261,-763.4775609756093,-816.8692682926827,-566.609268292683,-650.0619512195119,-814.5590243902443,-590.2780487804878,-603.7702439024386,-655.538048780488,-1701.590243902439,-1788.070731707317,-2121.6746341463404,-1721.9482926829287,-429.5775609756104,-675.2936585365851,-176.98097560975597,-288.4204878048784,-639.4668292682925,-540.3707317073171,-542.3712195121956,-369.3034146341461,-127.06829268292682,-125.05121951219512,-43.17902439024424,-211.23999999999972,-110.528780487805,-174.43463414634135,101.4658536585366,402.2741463414632,286.1848780487812,186.7834146341468,-565.9741463414621,-139.3502439024381,-772.9053658536567,-1341.9224390243908,-875.1468292682931,-614.3463414634147,-1109.3346341463418,-1277.2302439024377,-1034.954146341464,-883.1926829268293,-1131.1287804878025,-1544.9453658536577,66.0609756097561,163.91658536585547,-727.8985365853667,-561.6917073170723,-364.8092682926825,-907.1068292682944,-1853.1151219512176,-1823.6921951219508,-1032.7219512195122,-752.7317073170732,-1068.035121951218,-1187.9965853658528,-1408.7024390243903,-1538.2692682926838,0.0,0.0390243902439024,77178.59999999998,89692.19999999995,60997.40000000002,41820.0,103211.7999999998,85560.80000000005,196116.3999999999,189961.3999999999,112597.0,139836.40000000002,211435.0,188019.6000000001,161777.6000000001,154488.19999999995,382395.0,405448.0,572568.4000000004,479276.60000000056,159553.19999999995,184237.80000000005,79169.79999999993,68491.59999999998,138225.79999999993,150758.20000000007,190154.59999999983,166244.80000000005,121223.59999999986,96758.19999999995,35011.59999999998,57622.40000000002,56179.80000000005,51664.20000000007,-9062.20000000007,-35743.59999999998,77513.3999999999,93344.6000000001,204901.1999999997,157588.3999999999,327391.7999999998,367842.8000000003,267445.0,305486.8000000003,409966.7999999998,408157.0,307677.0,365041.7999999998,470958.8000000008,519081.0,190637.0,99015.19999999972,213975.0,263599.7999999998,333698.39999999944,317714.5999999996,463460.0,455497.3999999994,335429.60000000056,350155.0,436513.3999999999,399165.2000000002,422793.7999999998,433512.2000000002,-31493.599999999977,-33575.0,15956.599999999977,16853.800000000047,-5725.399999999907,-1563.0,-76214.80000000005,-76639.80000000005,-63367.79999999993,-74582.79999999993,-99853.6000000001,-81619.3999999999,-44578.39999999991,-35570.80000000005,-129134.6000000001,-116920.0,-28025.0,28229.0,-14091.0,-48996.59999999986,-19352.79999999993,-39163.0,-77222.80000000005,-59098.39999999991,-40722.60000000009,-22151.399999999907,-1471.0,233.39999999990687,510.80000000004657,-16855.199999999953,-22006.599999999977,-26742.400000000023,48459.59999999998,76905.0,57705.40000000014,43725.80000000005,-31719.0,29024.399999999907,-24778.0,-138587.40000000037,-52576.200000000186,52077.19999999972,-33840.39999999991,-141690.2000000002,-31686.399999999907,58394.0,88058.20000000019,90325.40000000036,90278.6000000001,77293.6000000001,-51560.19999999972,2280.8000000002794,37304.60000000009,-43812.39999999991,-169871.3999999999,-193222.80000000028,-98204.6000000001,-10584.399999999909,40803.80000000028,-42115.19999999972,-52544.200000000186,-46737.40000000037,10039.599999999977,1017.4000000000232,9234.599999999977,16684.199999999953,-14060.600000000091,-11644.799999999814,-41825.39999999991,-41010.0,-45669.19999999995,-54108.0,-52050.19999999995,-22211.59999999986,-40359.19999999995,-29419.600000000093,-180542.3999999999,-199895.59999999963,-222651.0,-188969.60000000056,-27977.19999999996,-39091.80000000005,-2293.199999999953,-18018.79999999993,-31056.600000000093,-10559.199999999952,2511.399999999907,20138.0,39940.80000000005,24999.399999999907,17043.599999999977,5175.0,23131.599999999977,7932.199999999953,37458.59999999998,70065.40000000002,125777.80000000005,112082.3999999999,29591.399999999907,80593.80000000028,27931.399999999907,-62916.60000000009,14496.19999999972,103387.6000000001,36475.200000000186,-80046.0,-23059.0,55727.79999999981,15835.799999999814,-23542.0,95863.3999999999,96742.3999999999,5904.600000000093,48255.0,86154.0,50987.79999999981,-70660.20000000019,-81115.20000000019,-71345.40000000037,33976.60000000009,75514.6000000001,-1611.3999999999069,-139524.0,-136633.59999999963,-83509.80000000005,-80168.19999999995,-21195.400000000023,-22286.800000000047,-94736.80000000005,-84786.59999999986,-195885.6000000001,-212877.0,-121914.0,-128839.79999999992,-185332.6000000001,-157666.59999999986,-136024.0,-128100.6000000001,-344908.0,-335061.3999999999,-369277.19999999925,-331708.60000000056,-122798.40000000014,-149160.3999999999,-59532.39999999991,-73060.40000000002,-134332.20000000007,-114387.59999999998,-129046.80000000005,-114347.80000000005,-59514.80000000005,-70541.19999999995,-28170.599999999977,-48013.19999999995,-49412.0,-58671.80000000005,37010.59999999998,80995.80000000005,1755.6000000000931,-9453.800000000048,-138381.2000000002,-79302.6000000001,-194059.6000000001,-292591.8000000003,-242267.2000000002,-173196.0,-235862.3999999999,-309799.2000000002,-241862.6000000001,-170042.3999999999,-202156.0,-250960.39999999944,-1209.3999999999069,6847.199999999721,-207016.1999999997,-147772.7999999998,-163112.7999999998,-287374.2000000002,-395221.7999999998,-369429.8000000003,-275909.4000000004,-251154.59999999963,-203620.6000000001,-216370.7999999998,-239248.60000000056,-303254.5999999996,26788.400000000023,43432.40000000002,36036.0,13294.0,-1806.0,4043.200000000186,-6573.399999999907,-10153.0,-20255.0,-2750.199999999953,15165.199999999952,33541.80000000005,-4686.800000000047,-32651.399999999907,-54356.200000000186,-77204.0,3817.0,-49732.800000000745,-41141.0,4752.800000000047,9563.600000000091,7743.800000000047,25401.399999999907,23208.19999999996,50760.59999999986,65625.3999999999,63440.19999999995,32705.19999999996,21600.400000000023,28764.800000000047,33483.80000000005,16542.199999999953,35375.0,50224.40000000002,130533.0,133469.19999999995,72600.59999999963,126377.3999999999,90218.0,-2981.0,110854.19999999972,244974.0,136857.40000000037,-27775.399999999907,36685.80000000028,188121.6000000001,172400.0,63622.60000000056,140366.80000000028,137178.3999999999,84285.3999999999,92119.0,170238.59999999963,167143.99999999953,147052.0,83954.19999999925,74017.39999999944,93642.40000000036,46501.60000000009,54521.200000000186,-8626.0,-22185.799999999814,-47826.0,-29089.0,-33386.0,-39795.0,-88130.0,-101975.0,-93494.0,-104840.0,-25036.0,-34054.0,-50895.0,-80287.0,-49203.0,-89786.0,-45014.0,-112916.0,-228361.0,-160352.0,-185872.0,-27154.0,-51639.0,-25944.0,-71459.0,-48738.0,-97610.0,-80395.0,-70796.0,-75909.0,-35604.0,-35432.0,-23007.0,-25060.0,-75494.0,-41862.0,-106749.0,-93254.0,-78962.0,-72988.0,-218217.0,-182946.0,-195221.0,-211078.0,-191241.0,-204946.0,-133889.0,-170987.0,-173278.0,-275845.0,-244013.0,-84408.0,-146825.0,-103978.0,-265805.0,-183400.0,-218422.0,-222218.0,-276829.0,-159169.0,-247896.0,-200116.0,-425356.0,-146730.0,41675.0,34768.0,43742.0,42266.0,86294.0,96465.0,90851.0,100184.0,23388.0,53154.0,56310.0,77979.0,46011.0,87151.0,39475.0,134220.0,205184.0,168548.0,182363.0,54297.0,55939.0,30110.0,66614.0,46666.0,93632.0,77902.0,85704.0,79900.0,34834.0,34368.0,28677.0,24158.0,68135.0,40782.0,106749.0,95794.0,86902.0,67693.0,203190.0,151930.0,212697.0,206297.0,191505.0,193196.0,150862.0,176123.0,192631.0,238884.0,217930.0,91059.0,143194.0,117118.0,265673.0,167538.0,259614.0,230498.0,275140.0,160951.0,227850.0,206141.0,416657.0,150262.0,-889.2400000000023,-3841.4599999999978,-111.58000000000466,2960.1,3687.8,4265.5600000000095,3002.4,3739.080000000005,-1963.319999999996,-4884.459999999997,-4318.0800000000045,-1519.5199999999954,624.1800000000046,3821.1,-1109.8600000000092,4699.420000000018,-10104.759999999962,4527.559999999963,8145.4199999999955,-1383.8199999999954,1516.4800000000046,-1303.0599999999977,-6134.760000000009,-4328.219999999996,-2125.680000000005,-360.0,2194.7,4175.1,1439.5,-2907.859999999998,-1712.7,-471.3,-2771.9599999999978,2418.2,5607.5600000000095,2550.6,-6037.320000000019,3775.760000000009,5697.579999999982,-15352.22000000002,-11179.96000000001,9042.839999999993,3738.7200000000175,-11477.9,-7938.839999999991,11524.13999999999,12105.079999999982,-2240.359999999963,14525.86000000001,6669.13999999999,-2219.2399999999907,-140.1399999999907,9752.4,7698.13999999999,-8506.8,-13827.540000000035,-17975.320000000018,-3324.0799999999813,13607.76000000001,7332.220000000018,12127.959999999965,5675.7,-3486.640000000002,-3475.359999999998,2632.0199999999954,3036.2,-2620.2,-2778.8399999999906,-11838.1,-11929.119999999995,-7837.819999999995,-7303.659999999998,-7914.480000000005,-7118.519999999995,-8379.719999999996,-10881.7,-28009.76000000001,-26784.679999999986,-31326.659999999963,-16870.140000000036,663.7199999999954,-6963.219999999996,741.8800000000047,-1303.0599999999977,-6560.660000000009,-5900.419999999996,-4382.780000000004,-2128.3,149.0,1287.8,2836.8,-376.8599999999977,-131.2,565.5,3997.4400000000014,8450.3,10626.36000000001,8145.8,527.7799999999813,7450.660000000009,11164.079999999982,-10679.62000000002,-11152.060000000009,5456.63999999999,10683.72000000002,-6641.8,-6594.339999999991,8977.23999999999,2202.5799999999813,-12653.859999999962,17927.46000000001,10460.63999999999,-2184.9399999999905,796.3600000000093,6637.9,6330.839999999991,-10677.8,-16292.040000000035,-19022.42000000002,-2172.2799999999816,10818.060000000009,-355.7799999999814,-18422.04000000004,-19988.7,-12791555.400000006,-13671860.599999994,-3039017.800000008,-1474981.0,-13288549.0,-13192765.399999984,-34151290.0,-36366672.19999999,-22223411.199999988,-23006043.6,-31036498.80000001,-26906581.199999988,-23705088.199999988,-22975158.0,-62153788.60000002,-61730227.79999995,-70887922.59999993,-59393046.40000007,-18962806.80000001,-25295599.199999988,-9984732.199999992,-12332203.599999994,-23491921.600000016,-19665510.199999988,-21710720.80000001,-17303113.0,-8974931.0,-9273936.0,-3188065.0,-7661758.599999996,-6710325.0,-8336031.0,6039479.400000004,14323424.0,4582619.600000018,1555068.0,-23938393.20000004,-10542737.399999984,-30283700.20000004,-52099034.20000003,-39778118.60000002,-25430939.600000016,-36730017.79999997,-50371254.0,-39629640.399999976,-26492699.600000024,-31789752.20000004,-46278964.599999934,5363960.600000018,4009262.3999999817,-31209136.399999976,-23998669.399999984,-20385704.0,-41307837.60000002,-68178279.0,-67030711.40000007,-46915389.20000003,-38686423.79999997,-32620863.399999976,-38052833.79999997,-46145389.40000007,-54008002.0,1064804.5999999982,1159225.4000000018,1352232.1999999965,1135279.0,-403969.0,-154538.39999999292,-2447958.0,-2641740.1999999974,-2650293.1999999974,-2611446.5999999987,-2301312.8000000026,-1116358.1999999965,-2579952.1999999974,-2672782.0,-10483232.600000003,-10722935.79999999,-10863220.599999972,-8915226.400000028,-406717.80000000354,-1731420.1999999965,693934.8000000035,-431423.59999999823,-1505413.600000007,-594395.1999999965,752582.1999999965,2100973.0,3141181.0,2749220.0,1902091.0,855800.4000000018,1588222.0,1273657.0,2276075.4000000013,4629425.0,9213082.600000003,8380181.0,3561318.799999986,7395518.600000005,6765118.799999986,-2054862.2000000144,1633383.399999993,10503240.399999997,5409023.200000014,-3138178.0,-544779.3999999929,7784318.399999995,4622437.799999986,-344792.5999999717,8419321.600000005,9008206.399999997,2323524.600000007,4541999.600000005,10858983.0,7722135.399999995,601255.0,-3539304.4000000283,-2373918.200000014,3669637.200000014,6179857.600000005,2473278.200000014,-3513031.4000000283,-6238285.0,-245504.0000000001,-280767.9999999999,-66230.00000000023,-14505.0,-301465.0,-237437.9999999996,-757016.0,-780578.9999999998,-522247.99999999977,-611827.9999999999,-826459.0000000002,-634470.9999999998,-593832.9999999998,-588004.0,-1648907.0000000005,-1830834.999999999,-2195087.999999998,-1698620.000000002,-401483.0000000002,-649626.9999999998,-165426.99999999977,-244200.99999999988,-595690.0000000005,-523191.99999999977,-533232.0000000002,-360106.0,-125260.0,-56348.0,23787.0,-183411.99999999988,-112651.0,-111939.0,132168.00000000012,403245.0,336295.00000000047,192574.0,-504329.0000000009,31799.000000000466,-338614.00000000093,-1318661.000000001,-830226.0000000005,-180167.00000000047,-861694.9999999991,-1392367.0,-805991.9999999995,-617398.0000000005,-972451.0000000008,-1063297.999999998,73671.00000000047,214473.9999999996,-528037.9999999995,-432916.99999999953,-263985.0,-557997.0000000005,-1354036.0,-1566293.000000002,-1090229.000000001,-638096.9999999991,-553473.9999999995,-873229.9999999991,-1455510.000000002,-1490178.0,-0.0728421971263947,-0.0681473449195349,-0.3070241970942051,-0.6209598632117973,-0.1209072563151928,-0.1230297781236981,-0.0508038495763996,-0.0481714683808765,-0.0387443670213869,-0.0376099000351368,-0.0414134986128009,-0.0477859297858324,-0.0526805464490952,-0.0554027528341698,-0.0482796635183715,-0.0515355622906028,-0.0907717529868763,-0.1061325758161479,-0.1028383097801744,-0.0778324713494037,-0.098760084922458,-0.0713108563987704,-0.0480255306147454,-0.0560776704384715,-0.0710918358822982,-0.0852444875092707,-0.1502724644902562,-0.1466412966403908,-0.2825930462521937,-0.1186180676587749,-0.1004095926799372,-0.0841778299528876,0.1778974525519532,0.0734015134928631,0.4045799481152641,1.1789355835243218,-0.1236495271537271,-0.2832441790687117,-0.133376336885015,-0.0755060254072809,-0.1012247974945702,-0.1600711599346489,-0.1098096391339076,-0.0820086988503403,-0.0906862884377826,-0.1499822992746272,-0.167092337385379,-0.1194839825781238,0.428585735696864,0.5615322160006315,-0.1086950935303676,-0.138760901468979,-0.2070177708849299,-0.1010540672794742,-0.0631952736735991,-0.0655224136558991,-0.088476320260389,-0.1093570711490785,-0.1276299449511199,-0.1103151744772291,-0.1054388761968057,-0.0921371059051582,Sau,2025-04-09
1055236.3,1070317.3,1038876.1,1011076.0,1810047.6,1821494.7,1928501.1,1942114.4,903980.2,886901.0,1396901.4,1395029.1,1341707.2,1342592.1,2955984.9,3110955.8,6683173.6,6550581.4,1969232.0,2089030.6,1074753.4,960380.1,1268968.4,1266738.8,1788042.9,1724185.4,1576135.8,1587296.5,1034973.7,1046952.6,777510.8,808186.0,1108155.1,1107222.3,2160119.2,2133096.7,3483856.2,3540091.6,4691854.5,4585919.0,4686587.6,4728042.1,4651271.0,4743618.9,4051116.4,4479719.2,5689716.6,5987501.0,2518217.9,2583618.9,3981802.9,3888520.3,4849914.8,4828300.7,4986264.2,5051432.9,4781447.6,4857709.2,4643446.8,4684475.9,4905321.4,5199450.1,40.64999999999999,75.6,0.073033070939434,0.0726389986993124,0.0407941763829144,0.0578763460575401,0.04045224986569,0.0471423330526895,-0.0047546082678915,-0.0087927899502262,-0.0693221607619695,-0.0874006813759315,-0.033669900290488,-0.029222271448837,-0.0535399926436245,-0.0573817296747094,-0.0933192944487812,-0.0703466937150241,0.0017192238089269,0.0064649372352648,-0.0283349855763849,-0.0307686385576005,0.0124332027387333,0.0321923005271783,0.0440547901523023,0.0318218071802994,0.0834622614575818,0.0875962879176207,0.0803376760555972,0.0837141820402047,0.1085504670529449,0.1234989897944343,0.1042120952008549,0.1245498089470117,0.1930680855383555,0.1700566307369748,0.1290078155699761,0.1264002355984617,0.1171427865558848,0.1156089281048435,0.0640591880906435,0.0642975719331201,0.0666004184015826,0.0719035299077444,0.0864910173277047,0.0873845622082,0.0764403612661044,0.0559995092722751,0.0387024750704947,0.0519871642152136,0.1350567455094949,0.1188473423064124,0.0895155582474563,0.0826327154417241,0.0800877919560225,0.0794165601949774,0.0854276994249105,0.082276951334017,0.0747010936459308,0.0725912027346936,0.0626553680063258,0.058518341302764,-0.0034278991524802,0.0115903004608587,0.0002460327235928,0.113328685307003,74320.20000000007,74990.20000000007,41527.29999999993,56856.19999999995,71759.30000000005,83876.8999999999,-9191.09999999986,-17151.90000000014,-64889.0,-81004.09999999998,-47834.30000000005,-41367.39999999991,-73792.80000000005,-79293.5,-289131.3999999999,-226726.7000000002,11480.0,42212.5,-56596.19999999995,-65275.69999999972,13279.899999999909,30424.5,54690.59999999986,39675.30000000005,143176.09999999986,144606.2999999998,121670.30000000005,127469.30000000005,106464.0,121632.29999999992,76947.0,94643.19999999995,194563.4000000001,173150.70000000007,261445.50000000023,253279.50000000023,385111.8000000003,386494.7000000002,291132.0,285583.9000000004,301961.69999999925,328028.39999999944,385386.7000000002,396924.0,298129.1000000001,243967.2999999998,215999.2999999998,303320.5,318135.6999999997,289511.6999999997,340945.6999999997,308401.5,373272.2000000002,368616.2000000002,408277.7000000002,398978.10000000056,344164.5999999996,340132.2999999998,282009.89999999944,266261.2000000002,-16843.799999999814,59915.29999999981,0.0099999999999909,8.099999999999994,2026.25,1920.9100000000008,964.6899999999983,1473.0800000000008,2089.346666666672,2051.929999999997,1959.370000000003,1981.1266666666604,1239.4333333333334,762.0066666666651,1240.8666666666666,854.2233333333395,-128.36666666666667,-0.1833333333333333,-1505.0166666666669,-1527.5533333333365,5045.053333333321,-142.64666666664803,-639.1600000000016,1436.1866666666697,1449.8333333333294,1522.6033333333326,2431.0466666666634,2918.820000000003,6273.343333333327,5972.939999999999,4829.539999999998,4331.389999999999,2932.2166666666667,2389.380000000001,2442.713333333334,2592.4666666666667,1960.836666666669,2568.4300000000007,6310.613333333338,5201.83666666667,7365.153333333336,8054.953333333337,7272.97666666666,7543.7,9688.786666666654,10595.863333333316,8477.753333333321,7076.410000000024,4670.320000000003,2647.4599999999937,3389.4599999999937,6332.593333333327,5340.6299999999965,5579.023333333324,8088.676666666661,5190.096666666664,5812.206666666673,6154.643333333327,7418.706666666673,7649.070000000019,6365.033333333334,5720.620000000019,4104.126666666661,4986.596666666679,-1396.5733333333085,1256.2433333333272,0.0757661129223998,0.0753422668788984,0.0416376898433125,0.059583965874529,0.0412815871797561,0.0482712021020962,-0.0047433230107443,-0.0087542464237761,-0.0669739527275714,-0.0836901262324167,-0.0331093777221674,-0.0287994296839347,-0.0521319675026492,-0.0557664414071005,-0.0890973922876045,-0.0679293791425637,0.0017207025214707,0.0064858800489935,-0.0279373147239237,-0.0303001017079139,0.0125108163322022,0.0327160780579201,0.0450396111993481,0.0323335344910838,0.0870441910554701,0.0915473622055393,0.083652929546971,0.0873180743583898,0.1146611607827037,0.1314488615455642,0.1098358208060422,0.132638434583041,0.2129653761083864,0.1853719779083317,0.1376990158972551,0.1347362392470928,0.1242799502921248,0.1225567858720308,0.0661555006024579,0.066409685142909,0.0688682927316556,0.0745516769640965,0.0903415734927457,0.0913162780300038,0.0794378121130332,0.0575971647442334,0.0394611720265494,0.0533622216958099,0.1446017335170475,0.1261979823785042,0.0936443483693894,0.0861428117971951,0.083382175740364,0.082655219220104,0.0891828099536772,0.0857564698962794,0.0775620126099686,0.0752908710862231,0.0646598601483835,0.06026443214722,-0.0034220306136819,0.0116577282441982,0.0002460629921257,0.1199999999999999,1.0757661129224,1.0753422668788986,1.0416376898433126,1.059583965874529,1.041281587179756,1.0482712021020963,0.9952566769892556,0.9912457535762238,0.9330260472724284,0.9163098737675832,0.9668906222778324,0.9712005703160652,0.9478680324973509,0.9442335585928996,0.9109026077123954,0.9320706208574362,1.0017207025214707,1.0064858800489935,0.9720626852760762,0.969699898292086,1.0125108163322023,1.03271607805792,1.045039611199348,1.0323335344910838,1.0870441910554702,1.0915473622055394,1.083652929546971,1.08731807435839,1.1146611607827035,1.1314488615455642,1.1098358208060422,1.1326384345830411,1.2129653761083865,1.1853719779083318,1.137699015897255,1.1347362392470928,1.1242799502921248,1.122556785872031,1.066155500602458,1.066409685142909,1.0688682927316555,1.0745516769640966,1.0903415734927455,1.091316278030004,1.0794378121130332,1.0575971647442337,1.0394611720265494,1.05336222169581,1.1446017335170475,1.1261979823785042,1.0936443483693894,1.0861428117971952,1.083382175740364,1.082655219220104,1.0891828099536771,1.0857564698962794,1.0775620126099688,1.0752908710862232,1.0646598601483834,1.06026443214722,0.996577969386318,1.0116577282441983,1.0002460629921257,1.12,1.0374929109635371,1.0463827419146932,1.0024123957435955,0.9962992803125652,0.9931575216838312,1.001740428764024,1.0030446012013672,1.00751092385961,0.9568495933197176,0.9485046622855898,1.0047380292464565,1.0127732836998695,0.9951626280466266,1.0014525078529524,0.9736828846473085,0.9894602916844248,0.9775747195584642,0.9769942204720448,0.9715799691207776,0.9683424775761924,0.9898053036651412,1.0179588143778049,1.046023076432757,1.012823297245823,1.046992741296742,1.0495267378506083,1.0341831415045597,1.0311899928977897,1.0197016789377646,1.0365764157557118,1.043615442305183,1.0457385317320838,1.043716246546461,1.0410383957718017,1.0532618111263667,1.0567816913261563,1.0370611399894745,1.0370284166628907,1.0304720418067714,1.0332568734004008,1.0406083903304042,1.0402271474745637,1.054305575048062,1.052033281654988,1.023142737520055,0.996741286948369,0.9894062486566488,1.010396978069222,1.0599398967911289,1.0485823853392726,1.0257790390680523,1.0207269099561724,1.036501395041007,1.0367136509320334,1.033798395866829,1.0303765874307904,1.0276175082815318,1.0286778073440208,1.0248845053794082,1.018925110180816,0.9924052935078244,0.991308571351633,-1113.6880978865406,-1634.423581757508,-609.0409343715239,-431.9205784204672,-1684.6407119021137,-2435.6880978865406,-5541.995773081201,-6707.456729699666,-2525.5399332591765,-1101.5096774193548,-2238.7074527252503,-2505.082536151279,-2489.567519466073,-3107.692102335928,-6076.269855394882,-4724.282981090099,-7038.6269187986645,1179.3879866518353,-259.4238042269188,-2356.929032258064,-1440.6754171301443,-526.5681868743047,-1053.883426028921,-2078.158175750834,-3712.8447163515016,-3114.2204671857617,-2488.693214682981,-2441.753281423804,-391.3761957730812,-78.0460511679644,-900.47319243604,-913.2462736373748,1436.2578420467185,1492.079199110122,-1598.5657397107896,-935.6353726362624,-1485.6022246941045,-1588.6344827586206,-4062.163070077864,-2731.4582869855394,-2623.1305895439377,-4780.666740823136,-4765.217575083426,-5746.831813125695,-3515.1468298109007,-1001.011790878754,-3195.817130144605,-2300.27786429366,-2633.962625139043,-1821.5875417130144,-4676.038264738599,-1010.596662958843,-1449.882091212458,-2919.830033370411,-3495.6086763070075,-4037.0605116796432,-5300.333036707452,-4087.39043381535,-4071.890767519466,-4253.424916573971,-3414.415795328142,-1980.4289210233592,654.2658509454949,431.1446051167964,-206.35951056729692,-797.3296996662958,-1519.9392658509453,-2245.3886540600665,-1603.3997775305895,-364.5773081201335,-443.7955506117909,-777.1855394883203,-58.46874304783091,1553.5194660734148,662.2774193548387,547.6498331479421,-604.3526140155728,402.8796440489432,-5125.262958843158,825.1141268075638,1057.2258064516127,-316.75417130144604,-85.60912124582869,665.9437152391546,762.0264738598441,29.813570634037816,139.28431590656285,267.89521690767515,114.20889877641822,-61.07919911012236,-737.7817575083426,-340.98509454949937,-82.87430478309233,-496.4547274749721,-671.3265850945495,646.8569521690767,1048.6807563959956,-775.1010011123469,1365.8115684093436,-1505.2582869855394,-4896.796440489433,-3765.553948832036,-3515.2353726362626,-2450.376640711902,-2469.3119021134594,-2365.74149054505,-4772.6498331479415,-6983.728364849832,-1722.3862068965516,-646.7061179087875,296.2929922135706,524.1706340378198,3093.139933259177,-1688.8422691879866,-3507.6803114571744,-2481.693659621802,710.5944382647385,3338.649833147942,5568.829143492769,4271.416240266963,4423.704338153504,3162.286095661846,6497.51746384872,-772.9205784204671,583.5239154616239,406.6754171301446,-1471.2349276974414,-2368.8117908787544,-3350.598220244716,-3770.751946607341,-1386.997107897664,-1060.7826473859843,-937.8705228031145,-275.283426028921,1319.142602892102,1941.6609566184648,1313.7933259176862,2580.877419354839,1789.3470522803111,4409.043159065628,-11678.260956618464,-5826.870077864293,2292.004004449388,-1086.4066740823134,-643.6295884315906,41.57085650723025,-325.8989988876529,-1371.945494994438,-2029.8518353726363,-1541.439377085651,-1612.9154616240266,-1967.775305895439,-2522.7908787541714,-2015.075639599555,-560.328809788654,-1456.5208008898776,-3183.292324805339,-1718.7704115684094,-841.012680756396,-1881.37530589544,-4025.061401557286,-6506.319466073414,-6407.624249165739,-4302.092547274749,-4533.554393770856,-4447.117908787542,-4143.020244716351,-4350.376640711902,-2370.2327030033366,-6571.2923248053385,-5085.45873192436,-11769.040711902113,-3489.504115684093,-2845.876751946608,-451.7098998887652,-2043.195773081201,-3143.689877641824,-3020.961512791991,-2446.210901001112,-193.7666295884316,1269.3499443826472,-750.6124582869854,778.4734149054505,-1072.0591768631814,4438.472747497219,-1986.844493882091,401.7308108108112,405.3524324324328,224.47189189189152,307.33081081081053,387.8881081081084,453.38864864864814,-49.68162162162086,-92.71297297297372,-350.75135135135133,-437.8599999999999,-258.56378378378406,-223.60756756756703,-398.8800000000003,-428.6135135135135,-1562.872432432432,-1225.5497297297306,62.054054054054056,228.17567567567568,-305.9254054054052,-352.8416216216201,71.78324324324274,164.45675675675676,295.6248648648641,214.4610810810813,773.9248648648642,781.6556756756746,657.6772972972975,689.0232432432435,575.4810810810811,657.4718918918915,415.9297297297297,511.5848648648646,1051.6940540540547,935.94972972973,1413.2189189189205,1369.0783783783795,2081.685405405407,2089.1605405405417,1573.6864864864865,1543.6967567567588,1632.2254054054015,1773.1264864864834,2083.1713513513523,2145.535135135135,1611.5086486486491,1318.742162162161,1167.5637837837828,1639.5702702702702,1719.652432432431,1564.9281081081067,1842.949729729728,1667.035135135135,2017.6875675675683,1992.520000000001,2206.906486486488,2156.6383783783813,1860.3491891891872,1838.552972972972,1524.3778378378347,1439.2497297297307,-91.04756756756656,323.8664864864855,5.405405405400489e-05,0.0437837837837837,-43065.39999999991,-30180.999999999884,-36819.0,-60751.79999999993,-82147.0,-69312.19999999995,22307.40000000014,30403.800000000047,22722.400000000023,32364.800000000047,52258.39999999991,47844.40000000014,62872.0,80528.40000000014,204391.6000000001,178570.6000000001,-175542.0,-211268.0,-16763.800000000047,-7871.800000000047,-28844.19999999996,-18441.0,5705.600000000093,-22424.399999999907,-63439.60000000009,-62824.39999999991,-72641.0,-84468.80000000005,-88082.79999999993,-90842.3999999999,-46361.40000000002,-63069.0,-157827.3999999999,-136424.3999999999,-159225.3999999999,-149224.59999999986,-279481.0,-264924.0,-139880.59999999963,-119164.59999999964,-101339.2000000002,-121028.59999999964,-124232.0,-159673.0,-196468.7999999998,-285110.5999999996,-269676.5999999996,-249758.4000000004,-185672.3999999999,-174269.3999999999,-245575.0,-240905.80000000028,-216018.8000000008,-221261.2000000002,-274857.4000000004,-275678.0,-246817.60000000056,-237992.7999999998,-204104.4000000004,-202272.4000000004,-44301.800000000745,-125136.59999999964,-26893.20000000007,-26201.800000000047,2872.5999999999767,-294.4000000000233,-1204.3999999999069,-12689.600000000091,-73068.3999999999,-79172.6000000001,-48729.40000000002,-38176.19999999995,-48941.39999999991,-33606.39999999991,-21470.600000000093,-30492.600000000093,-76751.6000000001,3167.8000000002794,65171.40000000037,74267.79999999981,-47528.80000000005,-37110.80000000028,-44687.39999999991,-13131.399999999909,3283.5999999998603,-17635.40000000014,-34809.60000000009,-35230.80000000005,-25271.800000000047,-22998.0,-18796.79999999993,416.0,-26401.0,-23078.400000000023,69899.80000000005,37440.80000000005,-31979.40000000014,-12774.800000000048,5779.600000000093,8236.19999999972,-73769.20000000019,-78820.79999999981,-70983.40000000037,-20754.0,50391.0,77339.79999999981,99747.7999999998,2395.5999999996275,83484.20000000019,74357.79999999981,51897.19999999972,56719.0,41938.19999999972,-13636.0,-40755.200000000186,-7405.0,9182.799999999814,4514.0,17348.39999999944,54590.79999999981,104034.2000000002,53717.40000000037,103574.7999999998,64004.40000000037,94364.79999999992,97028.0,2232.400000000024,-104.0,-15249.0,-4523.200000000186,-23006.600000000093,-11043.600000000091,-59760.0,-64699.19999999995,7315.40000000014,30470.800000000047,-22690.40000000014,-1312.0,-228209.1999999997,-115484.3999999999,-244402.59999999963,-129595.39999999944,-24106.0,-63223.200000000186,-2725.0,34477.0,72432.19999999995,28599.799999999814,114001.59999999986,117480.80000000005,76488.80000000005,72094.19999999995,45624.40000000002,72715.79999999993,75917.59999999998,72741.40000000002,124809.80000000005,122492.80000000005,233458.0,229685.7999999998,269992.3999999999,248860.7999999998,149451.7999999998,122386.2000000002,137626.39999999944,191696.59999999963,276079.4000000004,314899.39999999944,326869.6000000001,202344.2000000002,101699.2000000002,-9938.400000000373,249054.0,230586.6000000001,288179.5999999996,220704.59999999963,236422.2000000002,267360.80000000075,335423.0,329227.7999999998,342548.19999999925,315027.19999999925,321627.2000000002,238780.4000000004,81240.20000000019,-758.5999999996275,21077.400000000023,20373.0,8167.0,6304.199999999953,4073.800000000047,10504.199999999952,-86601.0,-91772.3999999999,-108366.6000000001,-105462.19999999995,-80158.0,-54666.60000000009,-58676.40000000014,-61781.39999999991,-247498.0,-170697.0,-149209.59999999963,26400.0,-64580.0,-111134.2000000002,-41285.79999999993,-16549.199999999953,-5712.800000000047,-38956.40000000014,-34829.19999999995,-28579.600000000093,-20299.19999999996,-5031.0,12994.0,47009.79999999993,3204.5999999999767,12517.0,139280.40000000002,97655.40000000002,72954.19999999995,103629.6000000001,158070.6000000001,155209.3999999999,82541.20000000019,34913.799999999814,-17085.400000000373,-10931.200000000186,114251.60000000056,201803.19999999923,197107.7999999998,181452.2000000002,128211.0,96967.7999999998,175119.3999999999,146021.2000000002,131105.3999999999,147595.19999999972,170951.59999999963,170912.80000000077,205622.7999999998,180598.59999999963,193336.19999999923,211686.19999999923,225048.4000000004,156857.2000000002,95809.59999999964,46686.200000000186,65042.0,66446.3999999999,11200.599999999977,18940.400000000023,28309.600000000093,38797.0,29248.600000000093,44945.80000000005,-34040.60000000009,-51235.80000000005,-7410.59999999986,-5309.800000000047,-31317.0,-33890.39999999991,-140642.19999999972,-102875.19999999972,-164512.0,-211943.39999999944,-122352.6000000001,-62726.00000000023,-19704.59999999986,9337.20000000007,58938.80000000005,46676.39999999991,144322.3999999999,137011.59999999986,108534.19999999995,105220.0,60396.60000000009,58294.19999999995,49443.79999999993,76201.59999999998,84836.20000000007,64173.59999999998,145066.19999999995,129055.0,269464.6000000001,168739.3999999999,552.0,64350.0,72928.79999999981,134523.19999999923,223475.4000000004,301909.39999999944,263572.0,135393.59999999963,98548.7999999998,-7859.800000000745,276666.7999999998,183774.0,263098.0,114753.0,78867.0,93290.40000000036,96766.59999999964,127458.39999999944,111321.0,134521.0,133489.2000000002,114759.40000000036,-64384.0,-63061.59999999963,-45014.0,-53907.0,-38282.0,-42461.0,-84900.0,-107662.0,-98769.0,-95754.0,-46357.0,-38776.0,-59464.0,-85084.0,-48734.0,-94319.0,-45745.0,-110867.0,-233812.0,-216637.0,-180555.0,-48065.0,-74445.0,-31828.0,-69796.0,-58525.0,-98947.0,-87531.0,-87705.0,-86008.0,-48201.0,-37158.0,-28274.0,-29716.0,-72162.0,-44705.0,-98938.0,-91313.0,-122406.0,-94801.0,-224769.0,-246606.0,-270469.0,-249985.0,-269173.0,-260977.0,-178196.0,-268352.0,-158422.0,-187244.0,-241627.0,-88053.0,-155971.0,-135552.0,-290741.0,-226225.0,-293286.0,-221278.0,-292636.0,-240718.0,-306460.0,-196981.0,-372072.0,-131678.0,54330.0,46047.0,37068.0,50026.0,90559.0,96316.0,84682.0,95629.0,33924.0,34752.0,65797.0,90144.0,55163.0,104975.0,41644.0,124652.0,226721.0,197756.0,178848.0,40170.0,63293.0,32847.0,72618.0,56990.0,102729.0,90373.0,86619.0,72294.0,43093.0,47700.0,30140.0,28167.0,72470.0,41723.0,95480.0,92994.0,140681.0,122447.0,261379.0,219390.0,308703.0,280804.0,269319.0,254434.0,177500.0,217544.0,178925.0,147697.0,275710.0,90283.0,187883.0,136465.0,309498.0,237284.0,243847.0,239902.0,296009.0,224072.0,304303.0,213082.0,363707.0,113452.0,-473.1400000000023,391.8,876.6599999999977,223.85999999999768,3586.1600000000094,3828.539999999991,993.6,3101.9,-564.7800000000046,-2190.7,-2320.039999999991,-1165.1,401.7399999999907,-1595.3,1548.5600000000093,4703.760000000009,11761.640000000038,15086.22000000002,6025.819999999995,-261.32000000001864,651.9800000000047,158.08000000000465,-1290.5800000000047,-1345.7600000000093,-931.0800000000048,-744.3800000000047,562.2199999999954,1436.7199999999953,957.2800000000046,1256.9599999999978,-526.8800000000047,354.6,2765.4400000000023,687.5,-272.1600000000093,-401.2,4694.1,3618.839999999991,-1074.4,565.8799999999814,9965.559999999963,14307.459999999965,21621.32000000001,24391.359999999964,14508.1,-4675.820000000019,6135.920000000018,12393.959999999965,6285.039999999991,9690.7,10817.77999999998,538.3799999999814,5569.9,7437.240000000037,9647.679999999982,9721.179999999982,10337.359999999962,12043.859999999962,17156.140000000036,14370.72000000002,16660.7,7717.440000000037,8708.959999999997,10231.9,2372.759999999997,2332.5599999999977,1608.8600000000092,3890.339999999991,-887.5,1151.7,-4824.0800000000045,-7489.9,-690.3399999999907,657.7,-4707.660000000009,-2646.7,-26154.43999999999,-16037.23999999999,-7770.859999999962,-7588.979999999981,-5698.480000000005,-5510.120000000019,43.780000000004655,3698.3800000000047,10028.419999999996,5450.439999999991,16293.919999999996,16234.119999999995,13411.719999999996,13032.119999999995,9006.580000000005,8562.259999999998,8166.519999999995,10304.0,15904.240000000002,14497.7,23716.03999999999,21241.7,34388.3,33769.53999999999,14671.8,4290.579999999982,5875.559999999963,14022.259999999962,24771.120000000017,31899.55999999996,31788.7,31967.97999999998,13585.12000000002,15076.959999999965,19519.33999999999,25077.9,22378.379999999983,25878.47999999998,32459.2,30137.84000000004,31504.07999999998,29385.57999999998,26684.75999999996,26791.25999999996,28624.64000000004,22398.82000000001,-4658.5,1105.8400000000372,8343203.599999996,8135089.0,4826485.599999996,6246801.599999996,9594566.600000016,10502606.399999984,-5422350.0,-7182517.0,-12400806.800000008,-12530059.0,-7394960.399999984,-5977773.0,-8752432.600000016,-10198316.0,-38269892.39999998,-27426300.399999984,10110982.400000066,12917436.200000033,-11228234.800000008,-10941056.200000033,-1825264.199999992,1280536.8000000082,5856411.199999992,3009518.399999984,12976569.199999992,12998317.199999992,12119887.199999992,13111194.199999992,11097563.800000008,13743530.599999998,7076927.199999992,9298960.0,27391949.4,22378528.0,28358702.399999984,31554168.0,45778766.0,48174757.399999976,37458633.0,31572757.799999967,35846709.599999934,40846618.599999934,52088384.20000003,59471934.599999934,51485630.0,42924300.79999997,34609818.20000003,45184810.599999934,47322800.39999998,42868016.0,46155104.79999997,35968490.79999997,41917970.0,46002207.40000007,51484138.79999997,51029140.79999997,50391147.599999934,52575267.599999934,50705914.40000007,42797204.20000003,17065471.0,20169147.400000066,6257245.799999996,5959874.0,569222.7999999982,1254963.7999999989,1522759.8000000073,2350256.1999999927,520599.0,687872.0,-3638354.400000002,-4147916.0,319043.80000000726,1280406.0,-2174656.800000008,-2056647.0,-14439094.199999996,-9403759.199999996,-13685401.799999973,-11726330.399999993,-5213989.400000002,-4589009.600000015,-203685.5999999964,1723638.4000000036,4815291.599999998,2781023.1999999927,9967149.599999992,9617185.599999992,7173273.599999998,7124335.599999998,4733030.400000002,5821416.799999996,5034680.599999998,6160405.0,8639452.200000003,7252865.0,14227711.199999996,14265690.0,21029875.0,18395539.199999984,8675857.0,7600322.3999999855,8255678.799999971,12201946.799999973,18757922.60000001,23395683.799999986,22152128.0,15394865.399999993,8336473.6000000145,2655069.799999971,19430639.199999984,15995496.0,20042495.39999999,14864356.399999993,16087068.0,16708377.200000027,18293716.39999999,19423428.39999999,18784864.799999986,18677449.799999986,17692016.200000018,14073717.600000007,-129159.0,-792402.799999971,426378.9999999999,422337.0,199295.99999999988,298882.9999999999,364348.00000000047,476802.99999999953,83768.0,30318.0,-187647.00000000023,-231388.0,-82581.99999999953,-68326.0,-233719.00000000047,-306329.0,-1254355.9999999995,-1067559.9999999995,82029.00000000186,71117.00000000093,-298547.00000000023,-154924.00000000093,118555.00000000023,188773.00000000023,360339.99999999977,270126.99999999953,735157.9999999998,698923.9999999998,516797.99999999977,536294.9999999998,511553.0000000002,639058.9999999999,438404.99999999977,512637.0,975512.0,798808.0,1289848.9999999995,1425399.0,1811521.0,1978399.9999999995,1582723.0,1312430.999999999,1415817.999999998,1529073.999999998,1828205.000000001,2009903.999999998,2018577.0,1987227.999999999,1157388.000000001,1455307.999999998,1577820.9999999995,1470804.0,1424351.999999999,1358895.999999999,1662447.0,1712341.000000002,1808914.999999999,1619422.999999999,1453750.999999998,1671828.999999998,1521956.000000002,1354635.000000001,-70682.0,386185.00000000186,0.1311074321619096,0.1347376777316142,0.2203282239151404,0.166333600221912,0.1954172687695968,0.1804304501023672,-0.3701483674052763,-0.2803144078879312,-0.0781816873398914,-0.0761500803787117,-0.1973419627777862,-0.245462147860081,-0.163334248355137,-0.1415472907487863,-0.0855317795458448,-0.124446934155217,0.6889592647298006,0.5269938937263714,-0.1912747674282691,-0.1977607975361641,-0.6182441971962224,0.7665472792347661,0.2239368027982737,0.430217007478674,0.140593632406322,0.1350430961940212,0.1339094146024726,0.1243178901278116,0.0950898790958065,0.0787327529943434,0.1129765754832126,0.0882824530915285,0.0421446821159796,0.0509052248655496,0.0785212231713395,0.0703480440365279,0.0780670890080348,0.0749974508434162,0.1304944043206275,0.1504517289902374,0.1361794444865871,0.1202105870276372,0.092905435143062,0.0829469233375166,0.0826221996312369,0.1100046573152335,0.169374798969617,0.1364748002285531,0.0567239465397318,0.0616172906159221,0.0884652958257393,0.1110880637783113,0.1204398495442408,0.1090987429442351,0.0999796659704445,0.1020870412146936,0.0993431433579815,0.0959389125391728,0.0958737073874757,0.1130402812621109,0.306784383507493,0.2670375645130137,Sau,2025-04-09
[truncated: 1,052,042 more chars]
